# Supplementary material for: Plasmid-mediated metronidazole resistance in Clostridioides difficile
Source: Nat Commun. 2020 Jan 30;11:598. doi: 10.1038/s41467-020-14382-1 (PMC6992631; doi:10.1038/s41467-020-14382-1)
Supplement: Supplementary file 3 — Supplementary Data 1 [file 41467_2020_14382_MOESM3_ESM.xlsx]

## Sheet: Supp datafile 1 all strains
Strains charachterized with agar dilution and tested for presence of pCD-METRO
Name	Characteristics	PCR ribotype	MTZ resistance	Source	Reference
LUMCMM19 0405	pCD-METRO -	078	S	Universidad de Zaragoza	This study
LUMCMM19 0406	pCD-METRO -	078	S	Universidad de Zaragoza	This study
LUMCMM19 0407	pCD-METRO -	078	S	Universidad de Zaragoza	This study
LUMCMM19 0408	pCD-METRO -	078	S	Universidad de Zaragoza	This study
LUMCMM19 0409	pCD-METRO -	078	S	Universidad de Zaragoza	This study
LUMCMM19 0410	pCD-METRO -	078	S	Universidad de Zaragoza	This study
LUMCMM19 0411	pCD-METRO -	078	S	Universidad de Zaragoza	This study
LUMCMM19 0412	pCD-METRO -	078	S	Universidad de Zaragoza	This study
LUMCMM19 0413	pCD-METRO -	078	S	Universidad de Zaragoza	This study
LUMCMM19 0414	pCD-METRO -	078	S	Universidad de Zaragoza	This study
LUMCMM19 0415	pCD-METRO -	078	S	Universidad de Zaragoza	This study
LUMCMM19 0416	pCD-METRO -	078	S	Universidad de Zaragoza	This study
LUMCMM19 0417	pCD-METRO -	078	S	Universidad de Zaragoza	This study
LUMCMM19 0418	pCD-METRO -	078	S	Universidad de Zaragoza	This study
LUMCMM19 0419	pCD-METRO -	078	S	Universidad de Zaragoza	This study
LUMCMM19 0420	pCD-METRO -	078	S	Universidad de Zaragoza	This study
LUMCMM19 0421	pCD-METRO -	078	S	Universidad de Zaragoza	This study
LUMCMM19 0422	pCD-METRO -	078	S	Universidad de Zaragoza	This study
LUMCMM19 0423	pCD-METRO -	078	S	Universidad de Zaragoza	This study
LUMCMM19 0424	pCD-METRO -	078	S	Universidad de Zaragoza	This study
LUMCMM19 0425	pCD-METRO -	078	S	Universidad de Zaragoza	This study
LUMCMM19 0426	pCD-METRO -	078	S	Universidad de Zaragoza	This study
LUMCMM19 0427	pCD-METRO -	078	S	Universidad de Zaragoza	This study
LUMCMM19 0428	pCD-METRO -	078	S	Universidad de Zaragoza	This study
LUMCMM19 0429	pCD-METRO -	078	S	Universidad de Zaragoza	This study
LUMCMM19 0430	pCD-METRO -	078	S	Universidad de Zaragoza	This study
LUMCMM19 0431	pCD-METRO -	078	S	Universidad de Zaragoza	This study
LUMCMM19 0432	pCD-METRO -	078	S	Universidad de Zaragoza	This study
LUMCMM19 0433	pCD-METRO -	078	S	Universidad de Zaragoza	This study
LUMCMM19 0434	pCD-METRO -	078	S	Universidad de Zaragoza	This study
LUMCMM19 0435	pCD-METRO -	078	S	Universidad de Zaragoza	This study
LUMCMM19 0436	pCD-METRO -	078	S	Universidad de Zaragoza	This study
LUMCMM19 0437	pCD-METRO -	078	S	Universidad de Zaragoza	This study
LUMCMM19 0438	pCD-METRO -	078	S	Universidad de Zaragoza	This study
LUMCMM19 0439	pCD-METRO -	078	S	Universidad de Zaragoza	This study
LUMCMM19 0440	pCD-METRO -	078	S	Universidad de Zaragoza	This study
LUMCMM19 0441	pCD-METRO -	078	S	Universidad de Zaragoza	This study
LUMCMM19 0442	pCD-METRO -	078	S	Universidad de Zaragoza	This study
LUMCMM19 0443	pCD-METRO -	078	S	Universidad de Zaragoza	This study
LUMCMM19 0444	pCD-METRO -	078	S	Universidad de Zaragoza	This study
LUMCMM19 0445	pCD-METRO -	078	S	Universidad de Zaragoza	This study
LUMCMM19 0446	pCD-METRO -	078	S	Universidad de Zaragoza	This study
LUMCMM19 0447	pCD-METRO -	078	S	Universidad de Zaragoza	This study
LUMCMM19 0448	pCD-METRO -	078	S	Universidad de Zaragoza	This study
LUMCMM19 0449	pCD-METRO -	078	S	Universidad de Zaragoza	This study
LUMCMM19 0450	pCD-METRO -	078	S	Universidad de Zaragoza	This study
LUMCMM19 0451	pCD-METRO -	078	S	Universidad de Zaragoza	This study
LUMCMM19 0452	pCD-METRO -	078	S	Universidad de Zaragoza	This study
LUMCMM19 0453	pCD-METRO -	078	S	Universidad de Zaragoza	This study
LUMCMM19 0454	pCD-METRO -	078	S	Universidad de Zaragoza	This study
LUMCMM19 0455	pCD-METRO -	078	S	Universidad de Zaragoza	This study
LUMCMM19 0456	pCD-METRO -	078	S	Universidad de Zaragoza	This study
LUMCMM19 0457	pCD-METRO -	078	S	Universidad de Zaragoza	This study
LUMCMM19 0458	pCD-METRO -	078	S	Universidad de Zaragoza	This study
LUMCMM19 0459	pCD-METRO -	078	S	Universidad de Zaragoza	This study
LUMCMM19 0460	pCD-METRO -	078	S	Universidad de Zaragoza	This study
LUMCMM19 0461	pCD-METRO -	078	S	Universidad de Zaragoza	This study
LUMCMM19 0462	pCD-METRO -	078	S	Universidad de Zaragoza	This study
LUMCMM19 0463	pCD-METRO -	078	S	Universidad de Zaragoza	This study
LUMCMM19 0464	pCD-METRO -	078	S	Universidad de Zaragoza	This study
LUMCMM19 0465	pCD-METRO -	078	S	Universidad de Zaragoza	This study
LUMCMM19 0466	pCD-METRO -	078	S	Universidad de Zaragoza	This study
LUMCMM19 0467	pCD-METRO -	078	S	Universidad de Zaragoza	This study
LUMCMM19 0468	pCD-METRO -	078	S	Universidad de Zaragoza	This study
LUMCMM19 0469	pCD-METRO -	078	S	Universidad de Zaragoza	This study
LUMCMM19 0470	pCD-METRO -	078	S	Universidad de Zaragoza	This study
LUMCMM19 0471	pCD-METRO -	078	S	Universidad de Zaragoza	This study
LUMCMM19 0472	pCD-METRO -	078	S	Universidad de Zaragoza	This study
LUMCMM19 0473	pCD-METRO -	078	S	Universidad de Zaragoza	This study
LUMCMM19 0474	pCD-METRO -	078	S	Universidad de Zaragoza	This study
LUMCMM19 0475	pCD-METRO -	078	S	Universidad de Zaragoza	This study
LUMCMM19 0476	pCD-METRO -	078	S	Universidad de Zaragoza	This study
LUMCMM19 0477	pCD-METRO -	078	S	Universidad de Zaragoza	This study
LUMCMM19 0478	pCD-METRO -	078	S	Universidad de Zaragoza	This study
LUMCMM19 0479	pCD-METRO -	078	S	Universidad de Zaragoza	This study
LUMCMM19 0480	pCD-METRO -	078	S	Universidad de Zaragoza	This study
LUMCMM19 0481	pCD-METRO -	078	S	Universidad de Zaragoza	This study
LUMCMM19 0482	pCD-METRO -	078	S	Universidad de Zaragoza	This study
LUMCMM19 0483	pCD-METRO -	078	S	Universidad de Zaragoza	This study
LUMCMM19 0484	pCD-METRO -	078	S	Universidad de Zaragoza	This study
LUMCMM19 0485	pCD-METRO -	078	S	Universidad de Zaragoza	This study
LUMCMM19 0486	pCD-METRO -	137	S	ECDIS 2013	MP Bauer et al., 2011
LUMCMM19 0487	pCD-METRO -	207	S	ECDIS 2013	MP Bauer et al., 2011
LUMCMM19 0488	pCD-METRO -	018	S	ECDIS 2013	MP Bauer et al., 2011
LUMCMM19 0489	pCD-METRO -	014	S	ECDIS 2013	MP Bauer et al., 2011
LUMCMM19 0490	pCD-METRO -	014	S	ECDIS 2013	MP Bauer et al., 2011
LUMCMM19 0491	pCD-METRO -	002	S	ECDIS 2013	MP Bauer et al., 2011
LUMCMM19 0492	pCD-METRO -	015	S	ECDIS 2013	MP Bauer et al., 2011
LUMCMM19 0493	pCD-METRO -	014	S	ECDIS 2013	MP Bauer et al., 2011
LUMCMM19 0494	pCD-METRO -	020	S	ECDIS 2013	MP Bauer et al., 2011
LUMCMM19 0495	pCD-METRO -	001	S	ECDIS 2013	MP Bauer et al., 2011
LUMCMM19 0496	pCD-METRO -	020	S	ECDIS 2013	MP Bauer et al., 2011
LUMCMM19 0497	pCD-METRO -	258	S	ECDIS 2013	MP Bauer et al., 2011
LUMCMM19 0498	pCD-METRO -	258	S	ECDIS 2013	MP Bauer et al., 2011
LUMCMM19 0499	pCD-METRO -	087	S	ECDIS 2013	MP Bauer et al., 2011
LUMCMM19 0500	pCD-METRO -	012	S	ECDIS 2013	MP Bauer et al., 2011
LUMCMM19 0501	pCD-METRO -	014	S	ECDIS 2013	MP Bauer et al., 2011
LUMCMM19 0502	pCD-METRO -	014	S	ECDIS 2013	MP Bauer et al., 2011
LUMCMM19 0503	pCD-METRO -	078	S	ECDIS 2013	MP Bauer et al., 2011
LUMCMM19 0504	pCD-METRO -	023	S	ECDIS 2013	MP Bauer et al., 2011
LUMCMM19 0505	pCD-METRO -	078	S	ECDIS 2013	MP Bauer et al., 2011
LUMCMM19 0506	pCD-METRO -	027	S	ECDIS 2013	MP Bauer et al., 2011
LUMCMM19 0507	pCD-METRO -	476	S	ECDIS 2013	MP Bauer et al., 2011
LUMCMM19 0508	pCD-METRO -	014	S	ECDIS 2013	MP Bauer et al., 2011
LUMCMM19 0509	pCD-METRO -	014	S	ECDIS 2013	MP Bauer et al., 2011
LUMCMM19 0510	pCD-METRO -	014	S	ECDIS 2013	MP Bauer et al., 2011
LUMCMM19 0511	pCD-METRO -	087	S	ECDIS 2013	MP Bauer et al., 2011
LUMCMM19 0512	pCD-METRO -	001	S	ECDIS 2013	MP Bauer et al., 2011
LUMCMM19 0513	pCD-METRO -	011	S	ECDIS 2013	MP Bauer et al., 2011
LUMCMM19 0514	pCD-METRO -	005	S	ECDIS 2013	MP Bauer et al., 2011
LUMCMM19 0515	pCD-METRO -	207	S	ECDIS 2013	MP Bauer et al., 2011
LUMCMM19 0516	pCD-METRO -	070	S	ECDIS 2013	MP Bauer et al., 2011
LUMCMM19 0517	pCD-METRO -	020	S	ECDIS 2013	MP Bauer et al., 2011
LUMCMM19 0518	pCD-METRO -	020	S	ECDIS 2013	MP Bauer et al., 2011
LUMCMM19 0519	pCD-METRO -	078	S	ECDIS 2013	MP Bauer et al., 2011
LUMCMM19 0520	pCD-METRO -	005	S	ECDIS 2013	MP Bauer et al., 2011
LUMCMM19 0521	pCD-METRO -	020	S	ECDIS 2013	MP Bauer et al., 2011
LUMCMM19 0522	pCD-METRO -	002	S	ECDIS 2013	MP Bauer et al., 2011
LUMCMM19 0523	pCD-METRO -	087	S	ECDIS 2013	MP Bauer et al., 2011
LUMCMM19 0524	pCD-METRO -	NT	S	ECDIS 2013	MP Bauer et al., 2011
LUMCMM19 0525	pCD-METRO -	078	S	ECDIS 2013	MP Bauer et al., 2011
LUMCMM19 0526	pCD-METRO -	081	S	ECDIS 2013	MP Bauer et al., 2011
LUMCMM19 0527	pCD-METRO -	015	S	ECDIS 2013	MP Bauer et al., 2011
LUMCMM19 0528	pCD-METRO -	045	S	ECDIS 2013	MP Bauer et al., 2011
LUMCMM19 0529	pCD-METRO -	087	S	ECDIS 2013	MP Bauer et al., 2011
LUMCMM19 0530	pCD-METRO -	NT	S	ECDIS 2013	MP Bauer et al., 2011
LUMCMM19 0531	pCD-METRO -	005	S	ECDIS 2013	MP Bauer et al., 2011
LUMCMM19 0532	pCD-METRO -	087	S	ECDIS 2013	MP Bauer et al., 2011
LUMCMM19 0533	pCD-METRO -	027	S	ECDIS 2013	MP Bauer et al., 2011
LUMCMM19 0534	pCD-METRO -	027	S	ECDIS 2013	MP Bauer et al., 2011
LUMCMM19 0535	pCD-METRO -	027	S	ECDIS 2013	MP Bauer et al., 2011
LUMCMM19 0536	pCD-METRO -	027	S	ECDIS 2013	MP Bauer et al., 2011
LUMCMM19 0537	pCD-METRO -	027	S	ECDIS 2013	MP Bauer et al., 2011
LUMCMM19 0538	pCD-METRO -	002	S	ECDIS 2013	MP Bauer et al., 2011
LUMCMM19 0539	pCD-METRO -	027	S	ECDIS 2013	MP Bauer et al., 2011
LUMCMM19 0540	pCD-METRO -	159	S	ECDIS 2013	MP Bauer et al., 2011
LUMCMM19 0541	pCD-METRO -	002	S	ECDIS 2013	MP Bauer et al., 2011
LUMCMM19 0542	pCD-METRO -	027	S	ECDIS 2013	MP Bauer et al., 2011
LUMCMM19 0543	pCD-METRO -	027	S	ECDIS 2013	MP Bauer et al., 2011
LUMCMM19 0544	pCD-METRO -	027	S	ECDIS 2013	MP Bauer et al., 2011
LUMCMM19 0545	pCD-METRO -	027	S	ECDIS 2013	MP Bauer et al., 2011
LUMCMM19 0546	pCD-METRO -	027	S	ECDIS 2013	MP Bauer et al., 2011
LUMCMM19 0547	pCD-METRO -	027	S	ECDIS 2013	MP Bauer et al., 2011
LUMCMM19 0548	pCD-METRO -	027	S	ECDIS 2013	MP Bauer et al., 2011
LUMCMM19 0549	pCD-METRO -	027	S	ECDIS 2013	MP Bauer et al., 2011
LUMCMM19 0550	pCD-METRO -	027	S	ECDIS 2013	MP Bauer et al., 2011
LUMCMM19 0551	pCD-METRO -	027	S	ECDIS 2013	MP Bauer et al., 2011
LUMCMM19 0552	pCD-METRO -	014	S	ECDIS 2013	MP Bauer et al., 2011
LUMCMM19 0553	pCD-METRO -	029	S	ECDIS 2013	MP Bauer et al., 2011
LUMCMM19 0554	pCD-METRO -	003	S	ECDIS 2013	MP Bauer et al., 2011
LUMCMM19 0555	pCD-METRO -	017	S	ECDIS 2013	MP Bauer et al., 2011
LUMCMM19 0556	pCD-METRO -	070	S	ECDIS 2013	MP Bauer et al., 2011
LUMCMM19 0557	pCD-METRO -	023	S	ECDIS 2013	MP Bauer et al., 2011
LUMCMM19 0558	pCD-METRO -	081	S	ECDIS 2013	MP Bauer et al., 2011
LUMCMM19 0559	pCD-METRO -	087	S	ECDIS 2013	MP Bauer et al., 2011
LUMCMM19 0560	pCD-METRO -	015	S	ECDIS 2013	MP Bauer et al., 2011
LUMCMM19 0561	pCD-METRO -	014	S	ECDIS 2013	MP Bauer et al., 2011
LUMCMM19 0562	pCD-METRO -	005	S	ECDIS 2013	MP Bauer et al., 2011
LUMCMM19 0563	pCD-METRO -	014	S	ECDIS 2013	MP Bauer et al., 2011
LUMCMM19 0564	pCD-METRO -	001	S	ECDIS 2013	MP Bauer et al., 2011
LUMCMM19 0565	pCD-METRO -	070	S	ECDIS 2013	MP Bauer et al., 2011
LUMCMM19 0566	pCD-METRO -	001	S	ECDIS 2013	MP Bauer et al., 2011
LUMCMM19 0567	pCD-METRO -	070	S	ECDIS 2013	MP Bauer et al., 2011
LUMCMM19 0568	pCD-METRO -	002	S	ECDIS 2013	MP Bauer et al., 2011
LUMCMM19 0569	pCD-METRO -	014	S	ECDIS 2013	MP Bauer et al., 2011
LUMCMM19 0570	pCD-METRO -	070	S	ECDIS 2013	MP Bauer et al., 2011
LUMCMM19 0571	pCD-METRO -	081	S	ECDIS 2013	MP Bauer et al., 2011
LUMCMM19 0572	pCD-METRO -	014	S	ECDIS 2013	MP Bauer et al., 2011
LUMCMM19 0573	pCD-METRO -	015	S	ECDIS 2013	MP Bauer et al., 2011
LUMCMM19 0574	pCD-METRO -	081	S	ECDIS 2013	MP Bauer et al., 2011
LUMCMM19 0575	pCD-METRO -	076	S	ECDIS 2013	MP Bauer et al., 2011
LUMCMM19 0576	pCD-METRO -	014	S	ECDIS 2013	MP Bauer et al., 2011
LUMCMM19 0577	pCD-METRO -	017	S	ECDIS 2013	MP Bauer et al., 2011
LUMCMM19 0578	pCD-METRO -	081	S	ECDIS 2013	MP Bauer et al., 2011
LUMCMM19 0579	pCD-METRO -	207	S	ECDIS 2013	MP Bauer et al., 2011
LUMCMM19 0580	pCD-METRO -	014	S	ECDIS 2013	MP Bauer et al., 2011
LUMCMM19 0581	pCD-METRO -	050	S	ECDIS 2013	MP Bauer et al., 2011
LUMCMM19 0582	pCD-METRO -	014	S	ECDIS 2013	MP Bauer et al., 2011
LUMCMM19 0583	pCD-METRO -	020	S	ECDIS 2013	MP Bauer et al., 2011
LUMCMM19 0584	pCD-METRO -	046	S	ECDIS 2013	MP Bauer et al., 2011
LUMCMM19 0585	pCD-METRO -	012	S	ECDIS 2013	MP Bauer et al., 2011
LUMCMM19 0586	pCD-METRO -	023	S	ECDIS 2013	MP Bauer et al., 2011
LUMCMM19 0587	pCD-METRO -	001	S	ECDIS 2013	MP Bauer et al., 2011
LUMCMM19 0588	pCD-METRO -	014	S	ECDIS 2013	MP Bauer et al., 2011
LUMCMM19 0589	pCD-METRO -	001	S	ECDIS 2013	MP Bauer et al., 2011
LUMCMM19 0590	pCD-METRO -	012	S	ECDIS 2013	MP Bauer et al., 2011
LUMCMM19 0591	pCD-METRO -	027	S	ECDIS 2013	MP Bauer et al., 2011
LUMCMM19 0592	pCD-METRO -	066	S	ECDIS 2013	MP Bauer et al., 2011
LUMCMM19 0593	pCD-METRO -	017	S	ECDIS 2013	MP Bauer et al., 2011
LUMCMM19 0594	pCD-METRO -	054	S	ECDIS 2013	MP Bauer et al., 2011
LUMCMM19 0595	pCD-METRO -	020	S	ECDIS 2013	MP Bauer et al., 2011
LUMCMM19 0596	pCD-METRO -	078	S	ECDIS 2013	MP Bauer et al., 2011
LUMCMM19 0597	pCD-METRO -	012	S	ECDIS 2013	MP Bauer et al., 2011
LUMCMM19 0598	pCD-METRO -	042	S	ECDIS 2013	MP Bauer et al., 2011
LUMCMM19 0599	pCD-METRO -	001	S	ECDIS 2013	MP Bauer et al., 2011
LUMCMM19 0600	pCD-METRO -	027	S	ECDIS 2013	MP Bauer et al., 2011
LUMCMM19 0601	pCD-METRO -	027	S	ECDIS 2013	MP Bauer et al., 2011
LUMCMM19 0602	pCD-METRO -	001	S	ECDIS 2013	MP Bauer et al., 2011
LUMCMM19 0603	pCD-METRO -	027	S	ECDIS 2013	MP Bauer et al., 2011
LUMCMM19 0604	pCD-METRO -	014	S	ECDIS 2013	MP Bauer et al., 2011
LUMCMM19 0605	pCD-METRO -	001	S	ECDIS 2013	MP Bauer et al., 2011
LUMCMM19 0606	pCD-METRO -	027	S	ECDIS 2013	MP Bauer et al., 2011
LUMCMM19 0607	pCD-METRO -	027	S	ECDIS 2013	MP Bauer et al., 2011
LUMCMM19 0608	pCD-METRO -	027	S	ECDIS 2013	MP Bauer et al., 2011
LUMCMM19 0609	pCD-METRO -	027	S	ECDIS 2013	MP Bauer et al., 2011
LUMCMM19 0610	pCD-METRO -	070	S	ECDIS 2013	MP Bauer et al., 2011
LUMCMM19 0611	pCD-METRO -	046	S	ECDIS 2013	MP Bauer et al., 2011
LUMCMM19 0612	pCD-METRO -	027	S	ECDIS 2013	MP Bauer et al., 2011
LUMCMM19 0613	pCD-METRO -	135	S	ECDIS 2013	MP Bauer et al., 2011
LUMCMM19 0614	pCD-METRO -	027	S	ECDIS 2013	MP Bauer et al., 2011
LUMCMM19 0615	pCD-METRO -	027	S	ECDIS 2013	MP Bauer et al., 2011
LUMCMM19 0616	pCD-METRO -	027	S	ECDIS 2013	MP Bauer et al., 2011
LUMCMM19 0617	pCD-METRO -	027	S	ECDIS 2013	MP Bauer et al., 2011
LUMCMM19 0618	pCD-METRO -	027	S	ECDIS 2013	MP Bauer et al., 2011
LUMCMM19 0619	pCD-METRO -	027	S	ECDIS 2013	MP Bauer et al., 2011
LUMCMM19 0620	pCD-METRO -	027	S	ECDIS 2013	MP Bauer et al., 2011
LUMCMM19 0621	pCD-METRO -	001	S	ECDIS 2013	MP Bauer et al., 2011
LUMCMM19 0622	pCD-METRO -	027	S	ECDIS 2013	MP Bauer et al., 2011
LUMCMM19 0623	pCD-METRO -	027	S	ECDIS 2013	MP Bauer et al., 2011
LUMCMM19 0624	pCD-METRO -	027	S	ECDIS 2013	MP Bauer et al., 2011
LUMCMM19 0625	pCD-METRO -	027	S	ECDIS 2013	MP Bauer et al., 2011
LUMCMM19 0626	pCD-METRO -	027	S	ECDIS 2013	MP Bauer et al., 2011
LUMCMM19 0627	pCD-METRO -	027	S	ECDIS 2013	MP Bauer et al., 2011
LUMCMM19 0628	pCD-METRO -	027	S	ECDIS 2013	MP Bauer et al., 2011
LUMCMM19 0629	pCD-METRO -	027	S	ECDIS 2013	MP Bauer et al., 2011
LUMCMM19 0630	pCD-METRO -	027	S	ECDIS 2013	MP Bauer et al., 2011
LUMCMM19 0631	pCD-METRO -	027	S	ECDIS 2013	MP Bauer et al., 2011
LUMCMM19 0632	pCD-METRO -	027	S	ECDIS 2013	MP Bauer et al., 2011
LUMCMM19 0633	pCD-METRO -	027	S	ECDIS 2013	MP Bauer et al., 2011
LUMCMM19 0634	pCD-METRO -	027	S	ECDIS 2013	MP Bauer et al., 2011
LUMCMM19 0635	pCD-METRO -	027	S	ECDIS 2013	MP Bauer et al., 2011
LUMCMM19 0636	pCD-METRO -	015	S	ECDIS 2013	MP Bauer et al., 2011
LUMCMM19 0637	pCD-METRO -	005	S	ECDIS 2013	MP Bauer et al., 2011
LUMCMM19 0638	pCD-METRO -	027	S	ECDIS 2013	MP Bauer et al., 2011
LUMCMM19 0639	pCD-METRO -	027	S	ECDIS 2013	MP Bauer et al., 2011
LUMCMM19 0640	pCD-METRO -	027	S	ECDIS 2013	MP Bauer et al., 2011
LUMCMM19 0641	pCD-METRO -	002	S	ECDIS 2013	MP Bauer et al., 2011
LUMCMM19 0642	pCD-METRO -	015	S	ECDIS 2013	MP Bauer et al., 2011
LUMCMM19 0643	pCD-METRO -	001	S	ECDIS 2013	MP Bauer et al., 2011
LUMCMM19 0644	pCD-METRO -	027	S	ECDIS 2013	MP Bauer et al., 2011
LUMCMM19 0645	pCD-METRO -	027	S	ECDIS 2013	MP Bauer et al., 2011
LUMCMM19 0646	pCD-METRO -	027	S	ECDIS 2013	MP Bauer et al., 2011
LUMCMM19 0647	pCD-METRO -	027	S	ECDIS 2013	MP Bauer et al., 2011
LUMCMM19 0648	pCD-METRO -	027	S	ECDIS 2013	MP Bauer et al., 2011
LUMCMM19 0649	pCD-METRO -	027	S	ECDIS 2013	MP Bauer et al., 2011
LUMCMM19 0650	pCD-METRO -	014	S	ECDIS 2013	MP Bauer et al., 2011
LUMCMM19 0651	pCD-METRO -	027	S	ECDIS 2013	MP Bauer et al., 2011
LUMCMM19 0652	pCD-METRO -	010	S	ECDIS 2013	MP Bauer et al., 2011
LUMCMM19 0653	pCD-METRO -	027	S	ECDIS 2013	MP Bauer et al., 2011
LUMCMM19 0654	pCD-METRO -	027	S	ECDIS 2013	MP Bauer et al., 2011
LUMCMM19 0655	pCD-METRO -	027	S	ECDIS 2013	MP Bauer et al., 2011
LUMCMM19 0656	pCD-METRO -	027	S	ECDIS 2013	MP Bauer et al., 2011
LUMCMM19 0657	pCD-METRO -	027	S	ECDIS 2013	MP Bauer et al., 2011
LUMCMM19 0658	pCD-METRO -	027	S	ECDIS 2013	MP Bauer et al., 2011
LUMCMM19 0659	pCD-METRO -	027	S	ECDIS 2013	MP Bauer et al., 2011
LUMCMM19 0660	pCD-METRO -	027	S	ECDIS 2013	MP Bauer et al., 2011
LUMCMM19 0661	pCD-METRO -	027	S	ECDIS 2013	MP Bauer et al., 2011
LUMCMM19 0662	pCD-METRO -	027	S	ECDIS 2013	MP Bauer et al., 2011
LUMCMM19 0663	pCD-METRO -	027	S	ECDIS 2013	MP Bauer et al., 2011
LUMCMM19 0664	pCD-METRO -	027	S	ECDIS 2013	MP Bauer et al., 2011
LUMCMM19 0665	pCD-METRO -	027	S	ECDIS 2013	MP Bauer et al., 2011
LUMCMM19 0666	pCD-METRO -	027	S	ECDIS 2013	MP Bauer et al., 2011
LUMCMM19 0667	pCD-METRO -	027	S	ECDIS 2013	MP Bauer et al., 2011
LUMCMM19 0668	pCD-METRO -	027	S	ECDIS 2013	MP Bauer et al., 2011
LUMCMM19 0669	pCD-METRO -	027	S	ECDIS 2013	MP Bauer et al., 2011
LUMCMM19 0670	pCD-METRO -	027	S	ECDIS 2013	MP Bauer et al., 2011
LUMCMM19 0671	pCD-METRO -	027	S	ECDIS 2013	MP Bauer et al., 2011
LUMCMM19 0672	pCD-METRO -	103	S	ECDIS 2013	MP Bauer et al., 2011
LUMCMM19 0673	pCD-METRO -	027	S	ECDIS 2013	MP Bauer et al., 2011
LUMCMM19 0674	pCD-METRO -	002	S	ECDIS 2013	MP Bauer et al., 2011
LUMCMM19 0675	pCD-METRO -	045	S	ECDIS 2013	MP Bauer et al., 2011
LUMCMM19 0676	pCD-METRO -	176	S	ECDIS 2013	MP Bauer et al., 2011
LUMCMM19 0677	pCD-METRO -	106	S	ECDIS 2013	MP Bauer et al., 2011
LUMCMM19 0678	pCD-METRO -	045	S	ECDIS 2013	MP Bauer et al., 2011
LUMCMM19 0679	pCD-METRO -	014	S	ECDIS 2013	MP Bauer et al., 2011
LUMCMM19 0680	pCD-METRO -	005	S	ECDIS 2013	MP Bauer et al., 2011
LUMCMM19 0681	pCD-METRO -	014	S	ECDIS 2013	MP Bauer et al., 2011
LUMCMM19 0682	pCD-METRO -	027	S	ECDIS 2013	MP Bauer et al., 2011
LUMCMM19 0683	pCD-METRO -	476	S	ECDIS 2013	MP Bauer et al., 2011
LUMCMM19 0684	pCD-METRO -	014	S	ECDIS 2013	MP Bauer et al., 2011
LUMCMM19 0685	pCD-METRO -	027	S	ECDIS 2013	MP Bauer et al., 2011
LUMCMM19 0686	pCD-METRO -	027	S	ECDIS 2013	MP Bauer et al., 2011
LUMCMM19 0687	pCD-METRO -	018	S	ECDIS 2013	MP Bauer et al., 2011
LUMCMM19 0688	pCD-METRO -	002	S	ECDIS 2013	MP Bauer et al., 2011
LUMCMM19 0689	pCD-METRO -	045	S	ECDIS 2013	MP Bauer et al., 2011
LUMCMM19 0690	pCD-METRO -	020	S	ECDIS 2013	MP Bauer et al., 2011
LUMCMM19 0691	pCD-METRO -	027	S	ECDIS 2013	MP Bauer et al., 2011
LUMCMM19 0692	pCD-METRO -	027	S	ECDIS 2013	MP Bauer et al., 2011
LUMCMM19 0693	pCD-METRO -	078	S	ECDIS 2013	MP Bauer et al., 2011
LUMCMM19 0694	pCD-METRO -	014	S	ECDIS 2013	MP Bauer et al., 2011
LUMCMM19 0695	pCD-METRO -	027	S	ECDIS 2013	MP Bauer et al., 2011
LUMCMM19 0696	pCD-METRO -	027	S	ECDIS 2013	MP Bauer et al., 2011
LUMCMM19 0697	pCD-METRO -	081	S	ECDIS 2013	MP Bauer et al., 2011
LUMCMM19 0698	pCD-METRO -	027	S	ECDIS 2013	MP Bauer et al., 2011
LUMCMM19 0699	pCD-METRO -	027	S	ECDIS 2013	MP Bauer et al., 2011
LUMCMM19 0700	pCD-METRO -	020	S	ECDIS 2013	MP Bauer et al., 2011
LUMCMM19 0701	pCD-METRO -	045	S	ECDIS 2013	MP Bauer et al., 2011
LUMCMM19 0702	pCD-METRO -	014	S	ECDIS 2013	MP Bauer et al., 2011
LUMCMM19 0703	pCD-METRO -	014	S	ECDIS 2013	MP Bauer et al., 2011
LUMCMM19 0704	pCD-METRO -	017	S	ECDIS 2013	MP Bauer et al., 2011
LUMCMM19 0705	pCD-METRO -	057	S	ECDIS 2013	MP Bauer et al., 2011
LUMCMM19 0706	pCD-METRO -	029	S	ECDIS 2013	MP Bauer et al., 2011
LUMCMM19 0707	pCD-METRO -	014	S	ECDIS 2013	MP Bauer et al., 2011
LUMCMM19 0708	pCD-METRO -	012	S	ECDIS 2013	MP Bauer et al., 2011
LUMCMM19 0709	pCD-METRO -	NT	S	ECDIS 2013	MP Bauer et al., 2011
LUMCMM19 0710	pCD-METRO -	010	S	ECDIS 2013	MP Bauer et al., 2011
LUMCMM19 0711	pCD-METRO -	070	S	ECDIS 2013	MP Bauer et al., 2011
LUMCMM19 0712	pCD-METRO -	020	S	ECDIS 2013	MP Bauer et al., 2011
LUMCMM19 0713	pCD-METRO -	126	S	ECDIS 2013	MP Bauer et al., 2011
LUMCMM19 0714	pCD-METRO -	053	S	ECDIS 2013	MP Bauer et al., 2011
LUMCMM19 0715	pCD-METRO -	029	S	ECDIS 2013	MP Bauer et al., 2011
LUMCMM19 0716	pCD-METRO -	081	S	ECDIS 2013	MP Bauer et al., 2011
LUMCMM19 0717	pCD-METRO -	014	S	ECDIS 2013	MP Bauer et al., 2011
LUMCMM19 0718	pCD-METRO -	014	S	ECDIS 2013	MP Bauer et al., 2011
LUMCMM19 0719	pCD-METRO -	045	S	ECDIS 2013	MP Bauer et al., 2011
LUMCMM19 0720	pCD-METRO -	014	S	ECDIS 2013	MP Bauer et al., 2011
LUMCMM19 0721	pCD-METRO -	070	S	ECDIS 2013	MP Bauer et al., 2011
LUMCMM19 0722	pCD-METRO -	027	S	ECDIS 2013	MP Bauer et al., 2011
LUMCMM19 0723	pCD-METRO -	001	S	ECDIS 2013	MP Bauer et al., 2011
LUMCMM19 0724	pCD-METRO -	001	S	ECDIS 2013	MP Bauer et al., 2011
LUMCMM19 0725	pCD-METRO -	005	S	ECDIS 2013	MP Bauer et al., 2011
LUMCMM19 0726	pCD-METRO -	001	S	ECDIS 2013	MP Bauer et al., 2011
LUMCMM19 0727	pCD-METRO -	053	S	ECDIS 2013	MP Bauer et al., 2011
LUMCMM19 0728	pCD-METRO -	114	S	ECDIS 2013	MP Bauer et al., 2011
LUMCMM19 0729	pCD-METRO -	027	S	ECDIS 2013	MP Bauer et al., 2011
LUMCMM19 0730	pCD-METRO -	014	S	ECDIS 2013	MP Bauer et al., 2011
LUMCMM19 0731	pCD-METRO -	027	S	ECDIS 2013	MP Bauer et al., 2011
LUMCMM19 0732	pCD-METRO -	024	S	ECDIS 2013	MP Bauer et al., 2011
LUMCMM19 0733	pCD-METRO -	012	S	ECDIS 2013	MP Bauer et al., 2011
LUMCMM19 0734	pCD-METRO -	027	S	ECDIS 2013	MP Bauer et al., 2011
LUMCMM19 0735	pCD-METRO -	018	S	ECDIS 2013	MP Bauer et al., 2011
LUMCMM19 0736	pCD-METRO -	014	S	ECDIS 2013	MP Bauer et al., 2011
LUMCMM19 0737	pCD-METRO -	093	S	ECDIS 2013	MP Bauer et al., 2011
LUMCMM19 0738	pCD-METRO -	027	S	ECDIS 2013	MP Bauer et al., 2011
LUMCMM19 0739	pCD-METRO -	027	S	ECDIS 2013	MP Bauer et al., 2011
LUMCMM19 0740	pCD-METRO -	027	S	ECDIS 2013	MP Bauer et al., 2011
LUMCMM19 0741	pCD-METRO -	005	S	ECDIS 2013	MP Bauer et al., 2011
LUMCMM19 0742	pCD-METRO -	020	S	ECDIS 2013	MP Bauer et al., 2011
LUMCMM19 0743	pCD-METRO -	029	S	ECDIS 2013	MP Bauer et al., 2011
LUMCMM19 0744	pCD-METRO -	027	S	ECDIS 2013	MP Bauer et al., 2011
LUMCMM19 0745	pCD-METRO -	027	S	ECDIS 2013	MP Bauer et al., 2011
LUMCMM19 0746	pCD-METRO -	027	S	ECDIS 2013	MP Bauer et al., 2011
LUMCMM19 0747	pCD-METRO -	027	S	ECDIS 2013	MP Bauer et al., 2011
LUMCMM19 0748	pCD-METRO -	005	S	ECDIS 2013	MP Bauer et al., 2011
LUMCMM19 0749	pCD-METRO -	002	S	ECDIS 2013	MP Bauer et al., 2011
LUMCMM19 0750	pCD-METRO -	005	S	ECDIS 2013	MP Bauer et al., 2011
LUMCMM19 0751	pCD-METRO -	027	S	ECDIS 2013	MP Bauer et al., 2011
LUMCMM19 0752	pCD-METRO -	027	S	Tolevamer	TJ Louie et al., 2006
LUMCMM19 0753	pCD-METRO -	019	S	Tolevamer	TJ Louie et al., 2006
LUMCMM19 0754	pCD-METRO -	139	S	Tolevamer	TJ Louie et al., 2006
LUMCMM19 0755	pCD-METRO -	027	S	Tolevamer	TJ Louie et al., 2006
LUMCMM19 0756	pCD-METRO -	075	S	Tolevamer	TJ Louie et al., 2006
LUMCMM19 0757	pCD-METRO -	001	S	Tolevamer	TJ Louie et al., 2006
LUMCMM19 0758	pCD-METRO -	001	S	Tolevamer	TJ Louie et al., 2006
LUMCMM19 0759	pCD-METRO -	053	S	Tolevamer	TJ Louie et al., 2006
LUMCMM19 0760	pCD-METRO -	003	S	Tolevamer	TJ Louie et al., 2006
LUMCMM19 0761	pCD-METRO -	002	S	Tolevamer	TJ Louie et al., 2006
LUMCMM19 0762	pCD-METRO -	570	S	Tolevamer	TJ Louie et al., 2006
LUMCMM19 0763	pCD-METRO -	056	S	Tolevamer	TJ Louie et al., 2006
LUMCMM19 0764	pCD-METRO -	001	S	Tolevamer	TJ Louie et al., 2006
LUMCMM19 0765	pCD-METRO -	001	S	Tolevamer	TJ Louie et al., 2006
LUMCMM19 0766	pCD-METRO -	001	S	Tolevamer	TJ Louie et al., 2006
LUMCMM19 0767	pCD-METRO -	027	S	Tolevamer	TJ Louie et al., 2006
LUMCMM19 0768	pCD-METRO -	001	S	Tolevamer	TJ Louie et al., 2006
LUMCMM19 0769	pCD-METRO -	176	S	Tolevamer	TJ Louie et al., 2006
LUMCMM19 0770	pCD-METRO -	001	S	Tolevamer	TJ Louie et al., 2006
LUMCMM19 0771	pCD-METRO -	001	S	Tolevamer	TJ Louie et al., 2006
LUMCMM19 0772	pCD-METRO -	808	S	Tolevamer	TJ Louie et al., 2006
LUMCMM19 0773	pCD-METRO -	027	S	Tolevamer	TJ Louie et al., 2006
LUMCMM19 0774	pCD-METRO -	019	S	Tolevamer	TJ Louie et al., 2006
LUMCMM19 0775	pCD-METRO -	075	S	Tolevamer	TJ Louie et al., 2006
LUMCMM19 0776	pCD-METRO -	080	S	Tolevamer	TJ Louie et al., 2006
LUMCMM19 0777	pCD-METRO -	014	S	Tolevamer	TJ Louie et al., 2006
LUMCMM19 0778	pCD-METRO -	009	S	Tolevamer	TJ Louie et al., 2006
LUMCMM19 0779	pCD-METRO -	027	S	Tolevamer	TJ Louie et al., 2006
LUMCMM19 0780	pCD-METRO -	027	S	Tolevamer	TJ Louie et al., 2006
LUMCMM19 0781	pCD-METRO -	027	S	Tolevamer	TJ Louie et al., 2006
LUMCMM19 0782	pCD-METRO -	014	S	Tolevamer	TJ Louie et al., 2006
LUMCMM19 0783	pCD-METRO -	002	S	Tolevamer	TJ Louie et al., 2006
LUMCMM19 0784	pCD-METRO -	023	S	Tolevamer	TJ Louie et al., 2006
LUMCMM19 0785	pCD-METRO -	001	S	Tolevamer	TJ Louie et al., 2006
LUMCMM19 0786	pCD-METRO -	126	S	Tolevamer	TJ Louie et al., 2006
LUMCMM19 0787	pCD-METRO -	014	S	Tolevamer	TJ Louie et al., 2006
LUMCMM19 0788	pCD-METRO -	001	S	Tolevamer	TJ Louie et al., 2006
LUMCMM19 0789	pCD-METRO -	005	S	Tolevamer	TJ Louie et al., 2006
LUMCMM19 0790	pCD-METRO -	016	S	Tolevamer	TJ Louie et al., 2006
LUMCMM19 0791	pCD-METRO -	014	S	Tolevamer	TJ Louie et al., 2006
LUMCMM19 0792	pCD-METRO -	036	S	Tolevamer	TJ Louie et al., 2006
LUMCMM19 0793	pCD-METRO -	023	S	Tolevamer	TJ Louie et al., 2006
LUMCMM19 0794	pCD-METRO -	010	S	LUMC reference laboratory/RIVM	This study
LUMCMM19 0795	pCD-METRO -	010	S	LUMC reference laboratory/RIVM	This study
LUMCMM19 0796	pCD-METRO -	010	S	LUMC reference laboratory/RIVM	This study
LUMCMM19 0797	pCD-METRO -	010	S	LUMC reference laboratory/RIVM	This study
LUMCMM19 0798	pCD-METRO -	NT	S	LUMC reference laboratory/RIVM	This study
LUMCMM19 0799	pCD-METRO -	010	S	LUMC reference laboratory/RIVM	This study
LUMCMM19 0800	pCD-METRO -	010	S	LUMC reference laboratory/RIVM	This study
LUMCMM19 0801	pCD-METRO -	010	S	LUMC reference laboratory/RIVM	This study
LUMCMM19 0802	pCD-METRO -	010	S	LUMC reference laboratory/RIVM	This study
LUMCMM19 0803	pCD-METRO -	010	S	LUMC reference laboratory/RIVM	This study
LUMCMM19 0804	pCD-METRO -	010	S	LUMC reference laboratory/RIVM	This study
LUMCMM19 0805	pCD-METRO -	010	S	LUMC reference laboratory/RIVM	This study
LUMCMM19 0806	pCD-METRO -	010	S	LUMC reference laboratory/RIVM	This study
LUMCMM19 0807	pCD-METRO -	010	S	LUMC reference laboratory/RIVM	This study
LUMCMM19 0808	pCD-METRO -	NT	S	LUMC reference laboratory/RIVM	This study
LUMCMM19 0809	pCD-METRO -	NT	S	LUMC reference laboratory/RIVM	This study
LUMCMM19 0810	pCD-METRO -	010	S	LUMC reference laboratory/RIVM	This study
LUMCMM19 0811	pCD-METRO -	010	S	LUMC reference laboratory/RIVM	This study
LUMCMM19 0812	pCD-METRO -	078	S	LUMC reference laboratory/RIVM	This study
LUMCMM19 0813	pCD-METRO -	010	S	LUMC reference laboratory/RIVM	This study
LUMCMM19 0814	pCD-METRO -	010	S	LUMC reference laboratory/RIVM	This study
LUMCMM19 0815	pCD-METRO -	010	S	LUMC reference laboratory/RIVM	This study
LUMCMM19 0816	pCD-METRO -	010	S	LUMC reference laboratory/RIVM	This study
LUMCMM19 0817	pCD-METRO -	010	S	LUMC reference laboratory/RIVM	This study
LUMCMM19 0818	pCD-METRO -	010	S	LUMC reference laboratory/RIVM	This study
LUMCMM19 0819	pCD-METRO -	010	S	LUMC reference laboratory/RIVM	This study
LUMCMM19 0820	pCD-METRO -	010	S	LUMC reference laboratory/RIVM	This study
LUMCMM19 0821	pCD-METRO -	010	S	LUMC reference laboratory/RIVM	This study
LUMCMM19 0822	pCD-METRO -	NT	S	LUMC reference laboratory/RIVM	This study
LUMCMM19 0823	pCD-METRO +	010	R	LUMC reference laboratory/RIVM	This study
LUMCMM19 0824	pCD-METRO -	010	S	LUMC reference laboratory/RIVM	This study
LUMCMM19 0825	pCD-METRO -	010	S	LUMC reference laboratory/RIVM	This study
LUMCMM19 0826	pCD-METRO -	010	S	LUMC reference laboratory/RIVM	This study
LUMCMM19 0827	pCD-METRO -	010	S	LUMC reference laboratory/RIVM	This study
LUMCMM19 0828	pCD-METRO -	010	S	LUMC reference laboratory/RIVM	This study
LUMCMM19 0829	pCD-METRO +	010	R	LUMC reference laboratory/RIVM	This study
LUMCMM19 0831	pCD-METRO -	010	S	LUMC reference laboratory/RIVM	This study
LUMCMM19 0832	pCD-METRO -	010	S	LUMC reference laboratory/RIVM	This study
LUMCMM19 0833	pCD-METRO -	010	S	LUMC reference laboratory/RIVM	This study
LUMCMM19 0834	pCD-METRO -	010	S	LUMC reference laboratory/RIVM	This study
LUMCMM19 0835	pCD-METRO -	010	S	LUMC reference laboratory/RIVM	This study
LUMCMM19 0836	pCD-METRO -	010	S	LUMC reference laboratory/RIVM	This study
LUMCMM19 0837	pCD-METRO -	010	S	LUMC reference laboratory/RIVM	This study
LUMCMM19 0838	pCD-METRO -	010	S	LUMC reference laboratory/RIVM	This study
LUMCMM19 0839	pCD-METRO -	010	S	LUMC reference laboratory/RIVM	This study
LUMCMM19 0840	pCD-METRO +	010	R	LUMC reference laboratory/RIVM	This study
LUMCMM19 0841	pCD-METRO +	010	R	LUMC reference laboratory/RIVM	This study
LUMCMM19 0842	pCD-METRO -	010	S	LUMC reference laboratory/RIVM	This study
LUMCMM19 0843	pCD-METRO +	010	R	LUMC reference laboratory/RIVM	This study
LUMCMM19 0844	pCD-METRO +	010	R	LUMC reference laboratory/RIVM	This study
LUMCMM19 0845	pCD-METRO -	010	S	LUMC reference laboratory/RIVM	This study
LUMCMM19 0846	pCD-METRO -	010	S	LUMC reference laboratory/RIVM	This study
LUMCMM19 0847	pCD-METRO -	010	S	LUMC reference laboratory/RIVM	This study
LUMCMM19 0848	pCD-METRO -	078	S	LUMC reference laboratory/RIVM	This study
LUMCMM19 0849	pCD-METRO -	013	S	LUMC reference laboratory/RIVM	This study
LUMCMM19 0850	pCD-METRO -	198	S	ECDC	This study
LUMCMM19 0851	pCD-METRO -	198	S	ECDC	This study
LUMCMM19 0852	pCD-METRO -	198	S	ECDC	This study
LUMCMM19 0853	pCD-METRO -	198	S	ECDC	This study
LUMCMM19 0854	pCD-METRO -	198	S	ECDC	This study
LUMCMM19 0855	pCD-METRO -	198	S	ECDC	This study
LUMCMM19 0856	pCD-METRO -	198	S	ECDC	This study
LUMCMM19 0857	pCD-METRO -	198	S	ECDC	This study
LUMCMM19 0858	pCD-METRO -	198	S	ECDC	This study
LUMCMM19 0859	pCD-METRO -	002	S	ECDC	This study
LUMCMM19 0860	pCD-METRO -	198	S	ECDC	This study
LUMCMM19 0861	pCD-METRO -	198	S	ECDC	This study
LUMCMM19 0862	pCD-METRO -	198	S	ECDC	This study
LUMCMM19 0863	pCD-METRO -	198	S	ECDC	This study
LUMCMM19 0864	pCD-METRO -	198	S	ECDC	This study
LUMCMM19 0865	pCD-METRO -	198	S	ECDC	This study
LUMCMM19 0866	pCD-METRO -	198	S	ECDC	This study
LUMCMM19 0867	pCD-METRO -	001	S	ECDC	This study
LUMCMM19 0868	pCD-METRO -	027	S	ECDC	This study
LUMCMM19 0869	pCD-METRO -	001	S	ECDC	This study
LUMCMM19 0870	pCD-METRO -	001	S	ECDC	This study
LUMCMM19 0871	pCD-METRO -	015	S	ECDC	This study
LUMCMM19 0872	pCD-METRO -	001	S	ECDC	This study
LUMCMM19 0873	pCD-METRO -	176	S	ECDC	This study
LUMCMM19 0874	pCD-METRO -	001	S	ECDC	This study
LUMCMM19 0875	pCD-METRO -	076	S	ECDC	This study
LUMCMM19 0876	pCD-METRO -	001	S	ECDC	This study
LUMCMM19 0877	pCD-METRO -	001	S	ECDC	This study
LUMCMM19 0878	pCD-METRO -	001	S	ECDC	This study
LUMCMM19 0879	pCD-METRO -	017	S	ECDC	This study
LUMCMM19 0881	pCD-METRO -	176	S	ECDC	This study
LUMCMM19 0882	pCD-METRO -	027	S	ECDC	This study
LUMCMM19 0883	pCD-METRO -	029	S	ECDC	This study
LUMCMM19 0884	pCD-METRO -	176	S	ECDC	This study
LUMCMM19 0885	pCD-METRO -	176	S	ECDC	This study
LUMCMM19 0886	pCD-METRO -	027	S	ECDC	This study
LUMCMM19 0887	pCD-METRO -	027	S	ECDC	This study
LUMCMM19 0888	pCD-METRO -	027	S	ECDC	This study
LUMCMM19 0889	pCD-METRO -	027	S	ECDC	This study
LUMCMM19 0890	pCD-METRO -	027	S	ECDC	This study
LUMCMM19 0891	pCD-METRO -	027	S	ECDC	This study
LUMCMM19 0892	pCD-METRO -	010	S	ECDC	This study
LUMCMM19 0893	pCD-METRO -	NT	S	ECDC	This study
LUMCMM19 0894	pCD-METRO -	176	S	ECDC	This study
LUMCMM19 0895	pCD-METRO -	216	S	ECDC	This study
LUMCMM19 0896	pCD-METRO -	103	S	ECDC	This study
LUMCMM19 0897	pCD-METRO -	003	S	ECDC	This study
LUMCMM19 0898	pCD-METRO -	003	S	ECDC	This study
LUMCMM19 0899	pCD-METRO -	003	S	ECDC	This study
LUMCMM19 0900	pCD-METRO -	014	S	ECDC	This study
LUMCMM19 0901	pCD-METRO -	001	S	ECDC	This study
LUMCMM19 0902	pCD-METRO -	020	S	ECDC	This study
LUMCMM19 0903	pCD-METRO -	001	S	ECDC	This study
LUMCMM19 0904	pCD-METRO -	020	S	ECDC	This study
LUMCMM19 0905	pCD-METRO -	003	S	ECDC	This study
LUMCMM19 0906	pCD-METRO -	001	S	ECDC	This study
LUMCMM19 0907	pCD-METRO -	001	S	ECDC	This study
LUMCMM19 0908	pCD-METRO -	020	S	ECDC	This study
LUMCMM19 0909	pCD-METRO -	001	S	ECDC	This study
LUMCMM19 0910	pCD-METRO -	001	S	ECDC	This study
LUMCMM19 0911	pCD-METRO -	010	S	ECDC	This study
LUMCMM19 0912	pCD-METRO -	014	S	ECDC	This study
LUMCMM19 0913	pCD-METRO -	001	S	ECDC	This study
LUMCMM19 0914	pCD-METRO -	013	S	ECDC	This study
LUMCMM19 0915	pCD-METRO -	001	S	ECDC	This study
LUMCMM19 0916	pCD-METRO -	001	S	ECDC	This study
LUMCMM19 0917	pCD-METRO -	014	S	ECDC	This study
LUMCMM19 0918	pCD-METRO -	001	S	ECDC	This study
LUMCMM19 0919	pCD-METRO -	014	S	ECDC	This study
LUMCMM19 0920	pCD-METRO -	012	S	ECDC	This study
LUMCMM19 0921	pCD-METRO -	643	S	ECDC	This study
LUMCMM19 0922	pCD-METRO -	023	S	ECDC	This study
LUMCMM19 0923	pCD-METRO -	012	S	ECDC	This study
LUMCMM19 0924	pCD-METRO -	027	S	MODIFY I+II	MH Wilcox et al., 2017
LUMCMM19 0925	pCD-METRO -	027	S	MODIFY I+II	MH Wilcox et al., 2017
LUMCMM19 0926	pCD-METRO -	027	S	MODIFY I+II	MH Wilcox et al., 2017
LUMCMM19 0927	pCD-METRO -	027	S	MODIFY I+II	MH Wilcox et al., 2017
LUMCMM19 0928	pCD-METRO -	027	S	MODIFY I+II	MH Wilcox et al., 2017
LUMCMM19 0929	pCD-METRO -	027	S	MODIFY I+II	MH Wilcox et al., 2017
LUMCMM19 0930	pCD-METRO -	081	S	MODIFY I+II	MH Wilcox et al., 2017
LUMCMM19 0931	pCD-METRO -	027	S	MODIFY I+II	MH Wilcox et al., 2017
LUMCMM19 0932	pCD-METRO -	020	S	MODIFY I+II	MH Wilcox et al., 2017
LUMCMM19 0933	pCD-METRO -	017	S	MODIFY I+II	MH Wilcox et al., 2017
LUMCMM19 0934	pCD-METRO -	017	S	MODIFY I+II	MH Wilcox et al., 2017
LUMCMM19 0935	pCD-METRO -	001	S	MODIFY I+II	MH Wilcox et al., 2017
LUMCMM19 0936	pCD-METRO -	001	S	MODIFY I+II	MH Wilcox et al., 2017
LUMCMM19 0937	pCD-METRO -	001	S	MODIFY I+II	MH Wilcox et al., 2017
LUMCMM19 0938	pCD-METRO -	198	S	MODIFY I+II	MH Wilcox et al., 2017
LUMCMM19 0939	pCD-METRO -	027	S	MODIFY I+II	MH Wilcox et al., 2017
LUMCMM19 0940	pCD-METRO -	001	S	MODIFY I+II	MH Wilcox et al., 2017
LUMCMM19 0941	pCD-METRO -	001	S	MODIFY I+II	MH Wilcox et al., 2017
LUMCMM19 0942	pCD-METRO -	001	S	MODIFY I+II	MH Wilcox et al., 2017
LUMCMM19 0943	pCD-METRO -	027	S	MODIFY I+II	MH Wilcox et al., 2017
LUMCMM19 0944	pCD-METRO -	001	S	MODIFY I+II	MH Wilcox et al., 2017
LUMCMM19 0945	pCD-METRO -	027	S	MODIFY I+II	MH Wilcox et al., 2017
LUMCMM19 0946	pCD-METRO -	137	S	MODIFY I+II	MH Wilcox et al., 2017
LUMCMM19 0947	pCD-METRO -	027	S	MODIFY I+II	MH Wilcox et al., 2017
LUMCMM19 0948	pCD-METRO -	027	S	MODIFY I+II	MH Wilcox et al., 2017
LUMCMM19 0949	pCD-METRO -	231	S	MODIFY I+II	MH Wilcox et al., 2017
LUMCMM19 0950	pCD-METRO -	001	S	MODIFY I+II	MH Wilcox et al., 2017
LUMCMM19 0951	pCD-METRO -	027	S	MODIFY I+II	MH Wilcox et al., 2017
LUMCMM19 0952	pCD-METRO -	017	S	MODIFY I+II	MH Wilcox et al., 2017
LUMCMM19 0953	pCD-METRO -	001	S	MODIFY I+II	MH Wilcox et al., 2017
LUMCMM19 0954	pCD-METRO -	001	S	MODIFY I+II	MH Wilcox et al., 2017
LUMCMM19 0955	pCD-METRO -	176	S	MODIFY I+II	MH Wilcox et al., 2017
LUMCMM19 0956	pCD-METRO -	176	S	MODIFY I+II	MH Wilcox et al., 2017
LUMCMM19 0957	pCD-METRO -	176	S	MODIFY I+II	MH Wilcox et al., 2017
LUMCMM19 0958	pCD-METRO -	404	S	MODIFY I+II	MH Wilcox et al., 2017
LUMCMM19 0959	pCD-METRO -	027	S	MODIFY I+II	MH Wilcox et al., 2017
LUMCMM19 0961	pCD-METRO -	176	S	MODIFY I+II	MH Wilcox et al., 2017
LUMCMM19 0962	pCD-METRO -	027	S	MODIFY I+II	MH Wilcox et al., 2017
LUMCMM19 0963	pCD-METRO -	176	S	MODIFY I+II	MH Wilcox et al., 2017
LUMCMM19 0964	pCD-METRO -	027	S	MODIFY I+II	MH Wilcox et al., 2017
LUMCMM19 0965	pCD-METRO -	027	S	MODIFY I+II	MH Wilcox et al., 2017
LUMCMM19 0966	pCD-METRO -	176	S	MODIFY I+II	MH Wilcox et al., 2017
LUMCMM19 0967	pCD-METRO -	027	S	MODIFY I+II	MH Wilcox et al., 2017
LUMCMM19 0968	pCD-METRO -	027	S	MODIFY I+II	MH Wilcox et al., 2017
LUMCMM19 0969	pCD-METRO -	027	S	MODIFY I+II	MH Wilcox et al., 2017
LUMCMM19 0970 (published as 7032989)	pCD-METRO +	010	R	University General Hospital Gregorio Marañón, Spain	I Moura et al., 2013
IB151 (published as P016134)	pCD-METRO +	010	R	Institute for Medical Microbiology, Immunology and Hygiene, University of Cologne, Germany	E Piepenbrock et al., 2019
Strains which were Whole Genome Sequenced
Name	Characteristics	PCR ribotype	MTZ resistance	Source	Reference
IB132	pCD-METRO -	020	S	LUMC reference laboratory/RIVM	This study
IB133	pCD-METRO +	020	R	LUMC reference laboratory/RIVM	This study
IB134	pCD-METRO +	020	R	LUMC reference laboratory/RIVM	This study
IB135	pCD-METRO +	020	R	LUMC reference laboratory/RIVM	This study
IB136	pCD-METRO +	020	R	LUMC reference laboratory/RIVM	This study
IB137	pCD-METRO -	078	S	LUMC reference laboratory/RIVM	This study
IB138	pCD-METRO +	010	R	LUMC reference laboratory/RIVM	This study
IB139	pCD-METRO -	010	S	LUMC reference laboratory/RIVM	This study
IB140	pCD-METRO -	010	S	LUMC reference laboratory/RIVM	This study
IB141	pCD-METRO -	010	S	LUMC reference laboratory/RIVM	This study
IB142	pCD-METRO -	010	S	LUMC reference laboratory/RIVM	This study
IB143	pCD-METRO +	010	R	LUMC reference laboratory/RIVM	This study
IB144	pCD-METRO +	010	R	LUMC reference laboratory/RIVM	This study
IB145	pCD-METRO +	010	R	LUMC reference laboratory/RIVM	This study
IB146	pCD-METRO +	010	R	LUMC reference laboratory/RIVM	This study
IB147	pCD-METRO +	010	R	LUMC reference laboratory/RIVM	This study
IB148	pCD-METRO +	010	R	LUMC reference laboratory/RIVM	This study
IB149	pCD-METRO +	010	R	LUMC reference laboratory/RIVM	This study
LUMCMM18 0002	pCD-METRO -	020	S	LUMC reference laboratory/RIVM	This study
LUMCMM19 0348	pCD-METRO +	020	R	LUMC reference laboratory/RIVM	This study
LUMCMM19 0830	pCD-METRO -	010	R	LUMC reference laboratory/RIVM	This study
LUMCMM19 0880	pCD-METRO +	010	R	ECDC	This study
LUMCMM19 0960	pCD-METRO +	027	R	MODIFY I+II	MH Wilcox et al., 2017
Other strains used in this study
Name	Characteristics	PCR ribotype	MTZ resistance	Source	Reference
AP38	C. difficile630∆erm pRPF185; ThiaR	012	S	LUMC	AM Oliveira Paiva et al., 2016
CA434	E. coli HB101 [F- mcrB mrr hsdS20(rB-mB-) recA14 leuB6 ara-14 proA2 lacY1 galK2 xyl-5 mtl-1 rspL20(SmR)glnV44λ-] with plasmid R702	NA	R	Lab stock	D. Purdy et al., 2002
DH5α	E. coli F– endA1 glnV44 thi-1 recA1 relA1 gyrA96 deoR nupG purB20 φ80dlacZΔM15 Δ(lacZYA-argF)U169, hsdR17(rK–mK+), λ–	NA	R	Lab stock	Laboratory stock
MDS42	E. coli MG1655 multiple-deletion strain 72 ΔdinB ΔpolB ΔumuDC 120 ΔIS609 ΔpatD ΔydcV ΔydcU ΔydcT ΔydcS ΔydcR ΔhicA ΔhicB ΔyncJ ΔydcP ΔydcN ΔydcO ΔydcM ΔrecA(1819)	NA	R	Lab stock	Scarab Genomics, LLC
EVE17	C. difficile 630∆erm; ErmS; RifR	012	S	LUMC	This study
IB30	C. difficile 630∆erm pIB20; ThiaR	012	S	LUMC	This study
IB82	C. difficile 630∆erm pIB76; ThiaR	012	S	LUMC	This study
IB90	C. difficile 630∆erm pIB80; ThiaR	012	S	LUMC	This study
IB125	C. difficile 630∆erm pIB86; ThiaR	012	R	LUMC	This study
CD37	C. difficile CD37; ErmS; RifR	ND
WKS1710	C. difficile 630∆erm tcda::CT tcdB::CT; ErmR	012	S	LUMC	This study
Supplementary table 1: all strains used in this study		NA=Not available
		ND= not determined
