# Supplementary material for: Plasmid-mediated metronidazole resistance in Clostridioides difficile
Source: Nat Commun. 2020 Jan 30;11:598. doi: 10.1038/s41467-020-14382-1 (PMC6992631; doi:10.1038/s41467-020-14382-1)
Supplement: Supplementary file 4 — Supplementary Data 2 [file 41467_2020_14382_MOESM4_ESM.txt]

ID   CAADHH010000001; SV 1; linear; genomic DNA; WGS; PRO; 658522 BP.
XX
AC   CAADHH010000001;
XX
PR   Project:PRJEB24167;
XX
DT   22-NOV-2019 (Rel. 143, Created)
DT   22-NOV-2019 (Rel. 143, Last updated, Version 1)
XX
DE   Clostridioides difficile isolate RT020 genome assembly, contig: Edena126_1
XX
KW   WGS;.
XX
OS   Clostridioides difficile
OC   Bacteria; Firmicutes; Clostridia; Clostridiales; Peptostreptococcaceae;
OC   Clostridioides.
XX
RN   [1]
RA   Hornung B.;
RT   ;
RL   Submitted (26-FEB-2019) to the INSDC.
RL   WUR, Systems and Synthetic Biology, Dreijenplein 10, 6703HB, Wageningen,
RL   Netherlands
XX
DR   MD5; 64b7db008df2eefab2b806cf577e36f8.
DR   BioSample; SAMEA104451090.
XX
FH   Key             Location/Qualifiers
FH
FT   source          1..658522
FT                   /organism="Clostridioides difficile"
FT                   /isolate="RT020"
FT                   /mol_type="genomic DNA"
FT                   /note="contig: Edena126_1"
FT                   /db_xref="taxon:1496"
FT   rRNA            complement(2..801)
FT                   /locus_tag="IB136_0001"
FT                   /product="16s_rRNA"
FT                   /inference="ab initio prediction:rnammer-1.2"
FT   CDS             1185..2123
FT                   /locus_tag="IB136_0002"
FT                   /product="spore_pdaA: delta-lactam-biosynthetic
FT                   de-N-acetylase"
FT                   /EC_number="3.5.-.-"
FT                   /inference="protein motif:InterPro:IPR011330"
FT                   /inference="protein motif:Pfam:PF01522"
FT                   /inference="protein motif:ProSiteProfiles:PS51677"
FT                   /inference="protein motif:InterPro:IPR002509"
FT                   /inference="protein motif:Gene3D:G3DSA:3.20.20.370"
FT                   /inference="protein motif:SUPERFAMILY:SSF88713"
FT                   /inference="protein motif:CDD:cd10948"
FT                   /inference="protein motif:TIGRFAM:TIGR02884"
FT                   /inference="protein motif:ProSiteProfiles:PS51257"
FT                   /inference="protein motif:Coils:Coil"
FT                   /inference="protein motif:InterPro:IPR014235"
FT                   /inference="protein motif:dbCAN:CE4"
FT                   /inference="ab initio prediction:prodigal_2.6.3"
FT                   /protein_id="VFN44802.1"
FT                   /translation="MFRKVLHYLTLLSISIFFIVGCSNSQNNQNENQNKETQLQEDKEK
FT                   IDSGKDTSNVIVSDGTDKPSKATTNNDNNKLDVSSLDNTTLDWFYIPNNKHKTPEVNTD
FT                   IEFKFSDYDALYNGPTKDGQKTLYLTFDEGYENGYTTKILDTLKQNQVKAVFFVTAPYI
FT                   KENKDLVKRMVSEGHIVGNHSKTHPSMPTKTSNLKNFNDELYDVEKLYKDVTGKDMVKF
FT                   FRPPMGKYSEKSLAMTKNLGYKTVFWSFAYRDWDTDKQPSHEEATQKIMDNLHDGSILL
FT                   LHAVSKTSTEILNDFISNARKLGYEFELLEY"
FT   CDS             complement(2495..3868)
FT                   /locus_tag="IB136_0003"
FT                   /product="Hypothetical protein"
FT                   /inference="ab initio prediction:prodigal_2.6.3"
FT                   /protein_id="VFN44803.1"
FT                   /translation="MVLTGAHYIYILFMVIILITMIMKKDTIVPCILGVFFMGLFFEKN
FT                   IFGAITAVFNSFIISLNELGPIILIIAIMVALSKALEANNAIQYMVRPFSRVIKNSNTA
FT                   FFVTGFVMLVLSWFFWPTPAVALVGAVFLPVAMRAGLPAIGVAVALNLFGHGLALSTDF
FT                   VIQGAPSITAGAAGVAVSYVINDGMILFWVMGIVTISMAFYTLKRDINKGMFREELKGF
FT                   ESEEVEAFNGKSKIATILVALGFLADIIAMYVFDLKGGDASALLGGTAVFLIIIINVIN
FT                   FGKDSLENVCENIIDGFVFGIKIFGAIIPIAAFFYMGEVAPLTGVFGKVLAPGSQGLLS
FT                   DIGIALSQTIPLNKFAVSGIETVVGAITGLDGSGFSGISLVGSLASVFGTAINASVGAL
FT                   AALGQISGIWVGGGCLVPWGLISAAAICGVSPIELAKRNFVPVITGLVVTTIVAMFII"
FT   CDS             complement(4055..5335)
FT                   /locus_tag="IB136_0004"
FT                   /product="two-component sensor histidine kinase"
FT                   /EC_number="2.7.13.3"
FT                   /EC_number="2.7.3.-"
FT                   /inference="protein motif:SMART:SM00388"
FT                   /inference="protein motif:Gene3D:G3DSA:3.30.565.10"
FT                   /inference="protein motif:InterPro:IPR036097"
FT                   /inference="protein motif:Pfam:PF14501"
FT                   /inference="protein motif:ProSiteProfiles:PS50885"
FT                   /inference="protein motif:CDD:cd00075"
FT                   /inference="protein motif:CDD:cd00082"
FT                   /inference="protein motif:CDD:cd06225"
FT                   /inference="protein motif:SMART:SM00304"
FT                   /inference="protein motif:InterPro:IPR005467"
FT                   /inference="protein motif:InterPro:IPR003594"
FT                   /inference="protein motif:ProSiteProfiles:PS50109"
FT                   /inference="protein motif:InterPro:IPR036890"
FT                   /inference="protein motif:SUPERFAMILY:SSF47384"
FT                   /inference="protein motif:Pfam:PF00512"
FT                   /inference="protein motif:SUPERFAMILY:SSF158472"
FT                   /inference="protein motif:Gene3D:G3DSA:1.10.287.130"
FT                   /inference="protein motif:InterPro:IPR003661"
FT                   /inference="protein motif:SUPERFAMILY:SSF55874"
FT                   /inference="protein motif:InterPro:IPR003660"
FT                   /inference="protein motif:InterPro:IPR032834"
FT                   /inference="ab initio prediction:prodigal_2.6.3"
FT                   /protein_id="VFN44804.1"
FT                   /translation="MIYVVISAAVAFILNIPFYSAVESIVKDVSEGKVYFKREVNQLMD
FT                   NFQTYVNNNGIRADDGDDIAKWNSDNWFVSMKIYKGNKVFYDTLYYPNEVPDKSEENEF
FT                   YSSPMARNYEIQFSDIKANIVVVALFRFRFQNFIEAISITFMALTFIITFLLLFSRKIK
FT                   YLRKIEMGIKIVESGSLKYRIPVKGNDELSSLASSINEMSHTLENQLIKEREMKNKNKD
FT                   IVTSISHDVRTPLTSVICYLDLIKDHKYNSPEQLEQYIKNVRSKAYQIKDLTDDLFTHF
FT                   VNSGEEVSKGYEKINANEFIFQLLLDSSYTLEEKGFHITIENELYNQYHIYVDVTQFRR
FT                   IFDNLCSNIIKYARKDKPIVFLIKVEDSKLLIIQKNRVSNFSKNVESFGIGIKNCEKIV
FT                   AYHNGSINVNSDDKEFAIEISIPAKES"
FT   CDS             complement(5370..6074)
FT                   /locus_tag="IB136_0005"
FT                   /product="two-component response regulator"
FT                   /inference="protein motif:CDD:cd00383"
FT                   /inference="protein motif:SMART:SM00862"
FT                   /inference="protein motif:ProSiteProfiles:PS50110"
FT                   /inference="protein motif:Pfam:PF00072"
FT                   /inference="protein motif:Gene3D:G3DSA:1.10.10.10"
FT                   /inference="protein motif:InterPro:IPR011006"
FT                   /inference="protein motif:CDD:cd00156"
FT                   /inference="protein motif:Pfam:PF00486"
FT                   /inference="protein motif:InterPro:IPR036388"
FT                   /inference="protein motif:InterPro:IPR001867"
FT                   /inference="protein motif:Gene3D:G3DSA:3.40.50.2300"
FT                   /inference="protein motif:InterPro:IPR001789"
FT                   /inference="protein motif:SMART:SM00448"
FT                   /inference="protein motif:SUPERFAMILY:SSF52172"
FT                   /inference="protein motif:ProSiteProfiles:PS51755"
FT                   /inference="ab initio prediction:prodigal_2.6.3"
FT                   /protein_id="VFN44805.1"
FT                   /translation="MNKEIPKKILVADDNPEIREIVEILLTGEGYEVIMATNGEEAVNL
FT                   VDSTIDLIILDVVMPVKTGFVACNEIREKTTAPILFLTAKTQDSDKVIGFSAGGDDYLS
FT                   KPFSYSELISRVKSLLRRYYIYQGKEKEREPNILKTKELCVNLDTQDVTLNGEPVFLTT
FT                   IEYSILILMLKNRKKVFSSENLYETIWDEQYFYTANNTIMVHIRNLRKKLEKDQKNPQY
FT                   IKTAWGKGYYID"
FT   CDS             complement(6257..7321)
FT                   /locus_tag="IB136_0006"
FT                   /product="Lysylphosphatidylglycerol synthase TM region"
FT                   /inference="protein motif:Pfam:PF03706"
FT                   /inference="protein motif:TIGRFAM:TIGR00374"
FT                   /inference="protein motif:InterPro:IPR022791"
FT                   /inference="ab initio prediction:prodigal_2.6.3"
FT                   /protein_id="VFN44806.1"
FT                   /translation="MISKTEKKNKCLGSVAFLVLLMGITGYFVFRGQSVESLIKSLKGA
FT                   SPMFILIGFAMMFIYVACEGINIYLGMKALNQKTTLLKCMGYAFIGFYFSSITPSASGG
FT                   QPAQVYYMKKDDINISYSSLILLVIVVIHQVVILAYSGIMFIMEREFILNNVSGMNILL
FT                   IYGVITNVALVIGVIAIIFSKKLVNNFIISITNLLGKLRIIKDVESSRKVIISQIEEYV
FT                   KGAQYIKQNPKLVVQILVITIVQITSMFLVPFFVYKAFHLSTYTVFEILAIQSLLNIAV
FT                   SSLPLPGAVGASENSFMTLFKIFFPGHLLVPAMLLSRGISFYAFVAISGLICIVVHVKS
FT                   SEKVKAVKKVAYVR"
FT   CDS             complement(7324..8022)
FT                   /locus_tag="IB136_0007"
FT                   /product="Glycoside hydrolase/deacetylase,
FT                   beta/alpha-barrel"
FT                   /EC_number="3.5.-.-"
FT                   /inference="protein motif:Gene3D:G3DSA:3.20.20.370"
FT                   /inference="protein motif:Pfam:PF01522"
FT                   /inference="protein motif:ProSiteProfiles:PS51677"
FT                   /inference="protein motif:InterPro:IPR002509"
FT                   /inference="protein motif:InterPro:IPR011330"
FT                   /inference="protein motif:SUPERFAMILY:SSF88713"
FT                   /inference="protein motif:CDD:cd10959"
FT                   /inference="protein motif:dbCAN:CE4"
FT                   /inference="ab initio prediction:prodigal_2.6.3"
FT                   /protein_id="VFN44807.1"
FT                   /translation="MYVVGLIIVVALIFLVHSIIPTYYNKLLNKEVLKNMAGENEIALT
FT                   FDDGPDKRYTEKLLDVLKENDIQAMFFVVAKNAEKEPEIIKRMLRENHIVGLHSLEHRN
FT                   AWLYSYSYVKKDFIESTNIMKNLGVDVNYYRPPWGHTNIFSNSFVKKYNLKMTLWDVMA
FT                   EDWEKDSTVDIIINKLMSRTKENSIICLHDAGENSGGAVGAPERTIEALKIAIPKLKAS
FT                   GLKFVTPERM"
FT   CDS             complement(8013..9110)
FT                   /locus_tag="IB136_0008"
FT                   /product="Glycosyltransferase family 28"
FT                   /EC_number="2.4.1.-"
FT                   /inference="protein motif:Pfam:PF04101"
FT                   /inference="protein motif:SUPERFAMILY:SSF53756"
FT                   /inference="protein motif:InterPro:IPR009695"
FT                   /inference="protein motif:Pfam:PF06925"
FT                   /inference="protein motif:Coils:Coil"
FT                   /inference="protein motif:Gene3D:G3DSA:3.40.50.2000"
FT                   /inference="protein motif:InterPro:IPR007235"
FT                   /inference="protein motif:dbCAN:GT28"
FT                   /inference="ab initio prediction:prodigal_2.6.3"
FT                   /protein_id="VFN44808.1"
FT                   /translation="MKVLILTGKFGMGHYSASNSLSEDIKAKFDNSEIIIKDIFEYIMP
FT                   NYSDKMYKTFSILVNRGSSLYNLFYKCAENGKKDIKFTFSDYFLNKLDTLLHEVQPTVV
FT                   ISTFPFCSQLVSRYKEKYNSNLPLITCITDISSHSEWISKNTDCYLVASKSTKEELVFK
FT                   GIDESKIKVNGIPVKKEFKRIEHVNHSTKKNILIMGGGLGLLPKSEQFYKELNSLEGVK
FT                   TTVITGNNKKMYYKLYGRYENIEVVGYTNEVYKYMKDSDLIISKPGGITLFETIYSELP
FT                   ILAFNPFLQQEIDNASFILNNEIGRILGKNKKYYVDEIKDLIYDDATLKEMSSNMKELK
FT                   KQFDNNTLENILFSLDEQGACRECM"
FT   CDS             complement(9433..10677)
FT                   /locus_tag="IB136_0009"
FT                   /product="glycine hydroxymethyltransferase"
FT                   /EC_number="2.1.2.1"
FT                   /inference="protein motif:ProSiteProfiles:PS00096"
FT                   /inference="protein motif:Gene3D:G3DSA:3.90.1150.10"
FT                   /inference="protein motif:CDD:cd00378"
FT                   /inference="protein motif:InterPro:IPR019798"
FT                   /inference="protein motif:Hamap:MF_00051"
FT                   /inference="protein motif:InterPro:IPR001085"
FT                   /inference="protein motif:Gene3D:G3DSA:3.40.640.10"
FT                   /inference="protein motif:PIRSF:PIRSF000412"
FT                   /inference="protein motif:Coils:Coil"
FT                   /inference="protein motif:InterPro:IPR015424"
FT                   /inference="protein motif:Pfam:PF00464"
FT                   /inference="protein motif:InterPro:IPR015422"
FT                   /inference="protein motif:SUPERFAMILY:SSF53383"
FT                   /inference="protein motif:InterPro:IPR015421"
FT                   /inference="ab initio prediction:prodigal_2.6.3"
FT                   /protein_id="VFN44809.1"
FT                   /translation="MFENLKKADPEIYESMKRELKRQQRNIELIASENIVSVPVMETMG
FT                   SHLTNKYAEGYSGKRYYGGCEYIDEVETLAIDRIKKIFGAEHANVQPHSGANANIGVYF
FT                   AMLKPGDVVMGMNLSQGGHLTHGAPVNISGQYYKFYEYGIDKDSGLIDFDEVRKIAHEV
FT                   KPKMIVAGASAYPREIDFKKFREIADEVGALLMVDMAHIAGLVAAGLHQNPCEVADFVT
FT                   TTTHKTLRGPRGGVILCKEKYAKDIDKAIFPGIQGGPLEHIIASKAVCFKEALSDEFKE
FT                   YQVQVAKNAKALAEELIKRDFKLISGGTDNHLILLDLTNKNITGKAAEKRLDDAYITAN
FT                   KNTIPFDPNGALVTSGIRLGTPAVTTRGMKEEDMAIIAEAIDLCLTYDEESKARTLVVG
FT                   LTEKYPLYEEYNIMD"
FT   CDS             11005..11793
FT                   /locus_tag="IB136_0010"
FT                   /product="Putative threonine/serine exporter"
FT                   /inference="protein motif:Pfam:PF06738"
FT                   /inference="protein motif:InterPro:IPR010619"
FT                   /inference="ab initio prediction:prodigal_2.6.3"
FT                   /protein_id="VFN44810.1"
FT                   /translation="MNQNEELEYKKNILKLALFVGELMIKNGAETSRVEDSVLRICRSR
FT                   GFYHVNIFTTPTVIIISDEKFDGFSFMKTIQSRGINLNKISLLNSFSREFVSDKEYDID
FT                   NAIARLYEIQDVKPYPLWLFYSCTGIASACFACLLGGNYVLNFILTFIIAIFAAITYDK
FT                   TMKISAISAFSCLVSSFLIALSGVLLVEIGILDDPKMLIVGAIMPLLPGVAFIKAIRDL
FT                   ISGNLISGISRAFDAAMIIIAIASGVGFVLDTWYRIGGPF"
FT   CDS             11793..12266
FT                   /locus_tag="IB136_0011"
FT                   /product="Threonine/Serine exporter, ThrE"
FT                   /inference="protein motif:Pfam:PF12821"
FT                   /inference="protein motif:InterPro:IPR024528"
FT                   /inference="ab initio prediction:prodigal_2.6.3"
FT                   /protein_id="VFN44811.1"
FT                   /translation="MTDMSMILHFLFSGVATAGFAVFFNAPLYLLLPAGVTGGIGWIVY
FT                   VYLFNFTTNAVFAGFIAAALVSACSETLARKLKQPAIVFVIPGILPLIPGIGLYNTMLS
FT                   LIQKNYSLAMSKGTDALFLSAAIALGVLVVTSFVRTLNLLKIRKNFIPYRKSK"
FT   CDS             complement(12358..12798)
FT                   /locus_tag="IB136_0012"
FT                   /product="regulator of the sigma(E) factor"
FT                   /inference="protein motif:PIRSF:PIRSF004923"
FT                   /inference="protein motif:InterPro:IPR026268"
FT                   /inference="protein motif:InterPro:IPR007359"
FT                   /inference="protein motif:Pfam:PF04246"
FT                   /inference="ab initio prediction:prodigal_2.6.3"
FT                   /protein_id="VFN44812.1"
FT                   /translation="MNQQGFIMEIVDDRTAKLKMQRHSACAACGKCATTNSAESKEILV
FT                   EVDNTIGAKVGDHVEVSMDNMNVLKAAVMAYIIPLIALLVGTIGTYYILGAIGMTTGVE
FT                   AISGLVGICLTIICYLYLKKNDKKFRDSREFIPVITRILIDL"
FT   CDS             complement(12813..13106)
FT                   /locus_tag="IB136_0013"
FT                   /product="CsoR-like_DUF156"
FT                   /inference="protein motif:CDD:cd10148"
FT                   /inference="protein motif:Coils:Coil"
FT                   /inference="protein motif:InterPro:IPR003735"
FT                   /inference="protein motif:Pfam:PF02583"
FT                   /inference="ab initio prediction:prodigal_2.6.3"
FT                   /protein_id="VFN44813.1"
FT                   /translation="MEERKLAPNNEREALIKRLKRIEGQVKGIQKMVEQERYCVDILVQ
FT                   ISAIRSAINRVGTIILENHIKGCVAESIKHDDADKTEEMIKELMDTINKFTK"
FT   CDS             complement(13149..13550)
FT                   /locus_tag="IB136_0014"
FT                   /product="Hypothetical protein"
FT                   /inference="ab initio prediction:prodigal_2.6.3"
FT                   /protein_id="VFN44814.1"
FT                   /translation="MKKCLYCNRDIKSPNNKLAIKYDDNMNIYPCRAECKEKIEEYIAK
FT                   KPTYKFINILEVLLGVGGIFCFLSKWTIAAQVVLGIDALVIFLFPLAGFKMNGKLSMEQ
FT                   TKNQSRSIAISILAFIVIITVLYFKQIGK"
FT   CDS             13783..15903
FT                   /locus_tag="IB136_0015"
FT                   /product="sigma-54 dependent transcriptional regulator"
FT                   /inference="protein motif:InterPro:IPR027417"
FT                   /inference="protein motif:SMART:SM00091"
FT                   /inference="protein motif:CDD:cd00130"
FT                   /inference="protein motif:CDD:cd00009"
FT                   /inference="protein motif:SMART:SM00382"
FT                   /inference="protein motif:Pfam:PF00158"
FT                   /inference="protein motif:Gene3D:G3DSA:3.40.50.300"
FT                   /inference="protein motif:InterPro:IPR025662"
FT                   /inference="protein motif:Gene3D:G3DSA:3.30.450.20"
FT                   /inference="protein motif:ProSiteProfiles:PS50045"
FT                   /inference="protein motif:InterPro:IPR003593"
FT                   /inference="protein motif:ProSiteProfiles:PS00675"
FT                   /inference="protein motif:InterPro:IPR000014"
FT                   /inference="protein motif:SUPERFAMILY:SSF52540"
FT                   /inference="protein motif:ProSiteProfiles:PS00676"
FT                   /inference="protein motif:InterPro:IPR035965"
FT                   /inference="protein motif:SUPERFAMILY:SSF55785"
FT                   /inference="protein motif:InterPro:IPR025943"
FT                   /inference="protein motif:InterPro:IPR002078"
FT                   /inference="ab initio prediction:prodigal_2.6.3"
FT                   /protein_id="VFN44815.1"
FT                   /translation="MKQMELAIVSLKKDAGEIYENQIRQFLGDNLKINLYSFEEGNLKF
FT                   FKEKLILLSAYLKYDEIVKLSHYDAQIIVPKLTFEKNSIDMISKLEKDKIIYVYNLSKD
FT                   MAIETISLIHRLGIDNINILPCYPEIEFTPTDAVILTPGEKILPKFKNCEVIDLKYRII
FT                   DLSCIVEIATKTKLKHLIKDDLIKKYVEKIIPTSYSTGELLLDANKFERQFDLLLSIID
FT                   DGIICTNNDGIIQFYNHMARKILSINANEMIDSFVGDCIKDINFQSILTNKTPFFEKLI
FT                   KINHIDINLEIKHIQLNVFDGFILKMTKFSQLEKKQAKLRAQLVNSGNISKYTFDDILG
FT                   SSIQTINTKKIANKMAQSNSSILIIGESGTGKELFAQSIHSASRRKDGPFVAVNCSTFQ
FT                   ENLLQSELFGYDEGAFTGAKKGGKIGLFELANNGTIFLDEIGEMDLNSQSKLLRVIQEK
FT                   QVRRIGSNNVIDIDVRIIAATNRNLKELVSKNMFRRDLYFRLNVLPLKIHPLRERPADI
FT                   FEIFGSLKYDIPCNFILSEEVKEIFKMYRWEGNVRELRNLGEYFCYLEKDIIEICDLPE
FT                   YILDTIDSNYSRTVCNKVSNNIKKYQFNIGKDKNIMKYDYNFKRSLDEYIFILDNLKKA
FT                   YDLKERIGRKSLCKIALEENRFLTEQQIRNMLLELQDFGLVDILVGRGGSIITSKGVEF
FT                   LKNINRSNKLNS"
FT   CDS             16128..17294
FT                   /locus_tag="IB136_0016"
FT                   /product="Aminotransferase class I and II"
FT                   /inference="protein motif:Gene3D:G3DSA:3.90.1150.10"
FT                   /inference="protein motif:TIGRFAM:TIGR04350"
FT                   /inference="protein motif:InterPro:IPR027619"
FT                   /inference="protein motif:Pfam:PF00155"
FT                   /inference="protein motif:InterPro:IPR004839"
FT                   /inference="protein motif:SUPERFAMILY:SSF53383"
FT                   /inference="protein motif:Gene3D:G3DSA:3.40.640.10"
FT                   /inference="protein motif:InterPro:IPR015424"
FT                   /inference="protein motif:CDD:cd00609"
FT                   /inference="protein motif:InterPro:IPR015422"
FT                   /inference="protein motif:InterPro:IPR015421"
FT                   /inference="ab initio prediction:prodigal_2.6.3"
FT                   /protein_id="VFN44816.1"
FT                   /translation="MNYNFNEIVDRSNNFSSKWSEMEKKYGTNDLLPMWVADMDFKAAP
FT                   CIIDSLKNRLEQEIYGYTTRPDSYNESIVNWLDRRHNWKIKSEWLIYSPGVIPAISLLI
FT                   NELTKANDKIMIQEPVYSPFNSVVKNNNRELIISPLQKLENGNYIMDYEDIENKIKDVK
FT                   LFILCNPHNPVGRVWTKDELKKLGDICLKHNVKIISDEIHSDIILKKHKHIPMASISKE
FT                   FEKNTITCMAPTKTFNIAGLQSSYVILPDEKYYKLLDDAFTRIDIKRNNCFSLVATEAS
FT                   YNNGESWLESFLEYLESNIDFAIKYINENMPKLKVRKPEGTYLLWVDFSALGLSDEELE
FT                   SILVQKGKVALNQGNSFGIGGSGYQRINLACPRSMLEEALIRIKNAIN"
FT   CDS             17319..18761
FT                   /locus_tag="IB136_0017"
FT                   /product="NhaC family Na+/H+ antiporter"
FT                   /inference="protein motif:InterPro:IPR018461"
FT                   /inference="protein motif:TIGRFAM:TIGR00931"
FT                   /inference="protein motif:InterPro:IPR004770"
FT                   /inference="protein motif:Pfam:PF03553"
FT                   /inference="ab initio prediction:prodigal_2.6.3"
FT                   /protein_id="VFN44817.1"
FT                   /translation="MKMNTERKIPSFRYSLLVMLAIIALTSVGIVVFNASITTMFLLSW
FT                   LIVVPAAMKLGYTNDEIEAFGFEVGKDAFQSNLIILSVGVLIAAWIAAGTIPTVVYSGL
FT                   TIITPKYFLLTTLIVCSLTSVATGTSWGTLGTSGIAMMSIGTSMGIPLGLTAGAVISGA
FT                   FFGDKMSPLSDSTNLAAAVCKTDVITHMKHMFYTTGPAYVICIVLYTVIGFKYSNNTID
FT                   YVQINQIKDVLNSNFHIGLVAMIPIIFLLLLLLLQKPPIISILSSAIMGLIIAVFQEGE
FT                   KIGDVLNYMLSGFTIDTGFVYADKLLNRGGIMSMAETVLLVFVVFVIAGILQKTGFLEV
FT                   LLQPLITKIGKSRTKLVGSTFIVSYFANAFSSSMMFTSVFVGTLMSPIYKEFKLKPQNL
FT                   SRIIEDTATLGGPLIPWNSNAVFCAQTLGVSPLEFIPYCFLSWITPIISFIYGVTGFTM
FT                   LTYTDDEIEELEIFDTAQRRVD"
FT   CDS             18764..19033
FT                   /locus_tag="IB136_0018"
FT                   /product="Hypothetical protein"
FT                   /inference="ab initio prediction:prodigal_2.6.3"
FT                   /protein_id="VFN44818.1"
FT                   /translation="MKFEYYYLIQDIAGILLAFIGLRMSIIGFRILSMRGLSINTLLIV
FT                   IKYCLFTIAGLNLLISKFGIRHWIWSVCMLIISIIINPRIKVSK"
FT   CDS             complement(19110..20537)
FT                   /locus_tag="IB136_0019"
FT                   /product="Bacterial SH3 domain"
FT                   /inference="protein motif:InterPro:IPR003646"
FT                   /inference="protein motif:ProSiteProfiles:PS51781"
FT                   /inference="protein motif:SMART:SM00287"
FT                   /inference="protein motif:Gene3D:G3DSA:2.40.50.110"
FT                   /inference="protein motif:Pfam:PF08239"
FT                   /inference="protein motif:Pfam:PF04122"
FT                   /inference="protein motif:InterPro:IPR007253"
FT                   /inference="ab initio prediction:prodigal_2.6.3"
FT                   /protein_id="VFN44819.1"
FT                   /translation="MKLTKSISSMLCLSLVLSLSPVAYANEISRTTVENTLVGQDRYQT
FT                   AVEVSKKGWSSANEAVVVNSESIVDALAVTPFAKLKNAPILLTEKNNLNSQTEKELKRL
FT                   GVKKVYIIGLSSSVSNDVQKQLESNNLTTDRVGGSDRYQTALSIAKKIEGLKDISEIAV
FT                   VNGYTGLADAVSIGSVAATNGMVILPVSDASGISSFKDFIESKNINKSYIIGSTNAVSD
FT                   KIKQSLPNSERIGGADRNETNGKVIEKFYTSNKLNNVFVAKDGMKNQNQLIDALAVGVL
FT                   ASKENSPVLIVGEQLSATQKSVFSNKNATSITQVGSGGNENAFKELKDLQANSNNKRVM
FT                   YVTNTDKVNIRNDATIEASVIGYLNNGDEVEVLDVLKTGWVKIKYNEGIGYVSGSYLTN
FT                   NKPDNSNENIKIKYVKEKDGLNVRKGPSTEDEKIGHLSYGSKVETIEMFATGWVKIKYN
FT                   GGYGYVSNDYLSDTPVI"
FT   CDS             20909..21778
FT                   /locus_tag="IB136_0020"
FT                   /product="LysR family transcriptional regulator"
FT                   /inference="protein motif:Pfam:PF00126"
FT                   /inference="protein motif:InterPro:IPR000847"
FT                   /inference="protein motif:SUPERFAMILY:SSF53850"
FT                   /inference="protein motif:Pfam:PF03466"
FT                   /inference="protein motif:Gene3D:G3DSA:1.10.10.10"
FT                   /inference="protein motif:Gene3D:G3DSA:3.40.190.10"
FT                   /inference="protein motif:InterPro:IPR036390"
FT                   /inference="protein motif:InterPro:IPR036388"
FT                   /inference="protein motif:InterPro:IPR005119"
FT                   /inference="protein motif:ProSiteProfiles:PS50931"
FT                   /inference="protein motif:SUPERFAMILY:SSF46785"
FT                   /inference="protein motif:PRINTS:PR00039"
FT                   /inference="protein motif:CDD:cd05466"
FT                   /inference="ab initio prediction:prodigal_2.6.3"
FT                   /protein_id="VFN44820.1"
FT                   /translation="MDLLHLKYFQTVARMEHITKASHKLNIAQPALSKTISSLEKELGV
FT                   QLFDRKGRYIVLNEYGRLFLKRVDSILDLVESSKKELQDTSLENSGEVKILSPAAANVL
FT                   PSLLSNFRKLYPNITFNVSHTLPSSYKKSDFDLYISSSFTKLNSENSITLTCEEILLGV
FT                   SINHPLSLKDEVYLSEVSDENFIVITKGENYREVIDILCESANFKPKIAFESDSPYTIY
FT                   ALIKSLQGVGFICGKSWGLSQDPEIKLLHIKDIEFKRYLNLSWFSENYESKAVLLFKNF
FT                   LINYFKNI"
FT   CDS             complement(21890..22696)
FT                   /locus_tag="IB136_0021"
FT                   /product="Carbon-nitrogen hydrolase family"
FT                   /EC_number="3.5.-.-"
FT                   /inference="protein motif:CDD:cd07584"
FT                   /inference="protein motif:InterPro:IPR003010"
FT                   /inference="protein motif:Gene3D:G3DSA:3.60.110.10"
FT                   /inference="protein motif:Pfam:PF00795"
FT                   /inference="protein motif:InterPro:IPR036526"
FT                   /inference="protein motif:ProSiteProfiles:PS50263"
FT                   /inference="protein motif:SUPERFAMILY:SSF56317"
FT                   /inference="ab initio prediction:prodigal_2.6.3"
FT                   /protein_id="VFN44821.1"
FT                   /translation="MGRKVKIGIIQQHSVLGDVKKNIEKAVEMIDDLGKQGADIICLPE
FT                   LFATGYNLESLGGVKTLELIREHNKYIEESMSEAAKRNNVYLISPYGTLEKGSTHVYNS
FT                   AVIFDRKGKIMGEYCKNHLWSLEAVYFKGGEKVEVYDADFGRFGVMICYDAGFPEVSRE
FT                   LTLKGSEIIFIPSAWRIQDEDMWDLNVSQRALENTVYTVGVNLVSNDSNLILFGKSKIC
FT                   NPRGTVITQLDTYREKYVLSEIDLDEIKKYREDIPYLKDRKSSYNI"
FT   CDS             complement(22710..23942)
FT                   /locus_tag="IB136_0022"
FT                   /product="Permease for cytosine/purines, uracil, thiamine,
FT                   allantoin"
FT                   /inference="protein motif:Pfam:PF02133"
FT                   /inference="protein motif:CDD:cd11484"
FT                   /inference="protein motif:InterPro:IPR001248"
FT                   /inference="ab initio prediction:prodigal_2.6.3"
FT                   /protein_id="VFN44822.1"
FT                   /translation="MQEREELVLNPVPKEERVGWLAPLFNMLGSNIAISELMVGGTLIL
FT                   GMTLSNMIITSIIGNLILVAIIMIQGYIGYKEGLNTYVLAKGAFGEIGGKYLISLLLGI
FT                   TSFGWFGVQAGVAGLSVQKIFPSVNLTLVTVILGLFMVVFALYGFKAMAKFNYLVIPPL
FT                   MILMVWGVFKAFSTYGVEAIYNYTPQTTMSMVEGLNIVVGLVIVGAIISPDQLRYTRRV
FT                   KDIWIISFLGLGIISLFQQVAAGVMSMGAPTWDITEVLANLGFGWVAFVILILASWSTN
FT                   VSNAYSGGLALKTIFPNVKRNVLTLVAGLIGTIIAATGIIFKFQSFLSFLGIAVPAIAG
FT                   IMWCEYYFIQGRTYKHREGINWIAVISWLIGFAASYYSSKINFLIPPINGIVVSMVIYY
FT                   ILMKCFGIKDK"
FT   CDS             complement(24401..26188)
FT                   /locus_tag="IB136_0023"
FT                   /product="aspartate--tRNA ligase"
FT                   /EC_number="6.1.1.12"
FT                   /EC_number="6.1.1.23"
FT                   /EC_number="6.1.1.-"
FT                   /inference="protein motif:CDD:cd04317"
FT                   /inference="protein motif:InterPro:IPR012340"
FT                   /inference="protein motif:InterPro:IPR004364"
FT                   /inference="protein motif:SUPERFAMILY:SSF50249"
FT                   /inference="protein motif:Hamap:MF_00044"
FT                   /inference="protein motif:PRINTS:PR01042"
FT                   /inference="protein motif:CDD:cd00777"
FT                   /inference="protein motif:SUPERFAMILY:SSF55681"
FT                   /inference="protein motif:SUPERFAMILY:SSF55261"
FT                   /inference="protein motif:ProSiteProfiles:PS50862"
FT                   /inference="protein motif:InterPro:IPR004115"
FT                   /inference="protein motif:InterPro:IPR004524"
FT                   /inference="protein motif:InterPro:IPR004365"
FT                   /inference="protein motif:Gene3D:G3DSA:3.30.930.10"
FT                   /inference="protein motif:TIGRFAM:TIGR00459"
FT                   /inference="protein motif:InterPro:IPR006195"
FT                   /inference="protein motif:Gene3D:G3DSA:2.40.50.140"
FT                   /inference="protein motif:Pfam:PF00152"
FT                   /inference="protein motif:InterPro:IPR029351"
FT                   /inference="protein motif:Pfam:PF01336"
FT                   /inference="protein motif:InterPro:IPR002312"
FT                   /inference="protein motif:Pfam:PF02938"
FT                   /inference="ab initio prediction:prodigal_2.6.3"
FT                   /protein_id="VFN44823.1"
FT                   /translation="METLKGLKRTHYCGELREKNINEEVVLMGWVQKKRNLGGLVFVDL
FT                   RDTSGLCQIVFDTDVDKEAFEKAEKLGAEFVIAVKGKVCERQSKNPNMLTGDIEIFATE
FT                   LRLLNKSETPPIYIKDDDDVSEALRLKYRYLDLRKPSMQRNLKLRHKVMNITRNYLSNN
FT                   RFCEIETPFLIAPTPEGARDYLVPSRVNPGKFYALPQSPQLYKQLLMVSGMDRYFQIVK
FT                   CFRDEDLRADRQPEFTQIDCEMSFVEQEDVMSMIEGLLEAIFKEVLDVELALPLPKMTY
FT                   AEAMSKYGSDKPDTRFGYELTDISDVVCNCGFKVFADATQPGKSVRGINVKGKADDFTR
FT                   KQISSLEEHAKTYRAKGLAWMKVGQEGVTSPIAKFFNEEEMNAILTRMNAEVGDLLLFV
FT                   ADKNSIVFDALGQVRLEVANRLNLLDKNVYNLLWVTEFPVFEEDEETGTFSAMHHPFTS
FT                   PMDEDLDKLEEGDKSSLRAKAYDIVLNGYEIGGGSVRISNSDVQSRMFKALGFTEERAN
FT                   EKFGYLLEAFKYGTPPHAGLAFGLDRLVMLLAGTDNIREVIAFPKNQNAVCPMTNAPTL
FT                   AEDEQLEELSIKVDIKDNE"
FT   CDS             complement(26262..27524)
FT                   /locus_tag="IB136_0024"
FT                   /product="histidine--tRNA ligase"
FT                   /EC_number="6.1.1.21"
FT                   /inference="protein motif:InterPro:IPR004154"
FT                   /inference="protein motif:SUPERFAMILY:SSF55681"
FT                   /inference="protein motif:TIGRFAM:TIGR00442"
FT                   /inference="protein motif:Pfam:PF03129"
FT                   /inference="protein motif:Hamap:MF_00127"
FT                   /inference="protein motif:PIRSF:PIRSF001549"
FT                   /inference="protein motif:ProSiteProfiles:PS50862"
FT                   /inference="protein motif:Gene3D:G3DSA:3.30.930.10"
FT                   /inference="protein motif:Pfam:PF13393"
FT                   /inference="protein motif:InterPro:IPR015807"
FT                   /inference="protein motif:InterPro:IPR004516"
FT                   /inference="protein motif:InterPro:IPR006195"
FT                   /inference="protein motif:CDD:cd00773"
FT                   /inference="protein motif:SUPERFAMILY:SSF52954"
FT                   /inference="protein motif:InterPro:IPR033656"
FT                   /inference="protein motif:InterPro:IPR036621"
FT                   /inference="protein motif:CDD:cd00859"
FT                   /inference="protein motif:Gene3D:G3DSA:3.40.50.800"
FT                   /inference="ab initio prediction:prodigal_2.6.3"
FT                   /protein_id="VFN44824.1"
FT                   /translation="MLTKAPRGTKDITPKEAYKWRYVENKFREICALYGYEEMVTPIFE
FT                   HTELFKRSVGDTTDIVQKEMYSFKDKGDREITLKPEGTAGVVRAFIENKLYADTQPTKL
FT                   FYVTPCFRYERPQAGRQRQFHQFGIEALGSDTPSMDAEIIALAVQFFNEVGLNDLVVSI
FT                   NSVGCPVCRKEYNALLKEYLDSKADILCDTCNERREKNPMRVIDCKNPTCKENIKDIPF
FT                   IADHLCDDCKSHFDKLQEYLKEMNINFVIDKTIVRGLDYYRKTAFEIISNDIGAQSTVC
FT                   GGGRYDGLVEQLGGPKGISGIGFGLGIERLLLTLEGNGIEIENPQSTDIFIVTIGEEAN
FT                   TRSFKLLKDLRQNHISADKDHIERSVKAQFKYSDKINSKFTIVIGDDELKNDTATLKNM
FT                   KTSEQTTVKLSTLVEELKQKL"
FT   CDS             complement(27514..29070)
FT                   /locus_tag="IB136_0025"
FT                   /product="coproporphyrinogen III oxidase"
FT                   /inference="protein motif:TIGRFAM:TIGR03994"
FT                   /inference="protein motif:Gene3D:G3DSA:3.20.20.70"
FT                   /inference="protein motif:InterPro:IPR013785"
FT                   /inference="protein motif:SMART:SM00729"
FT                   /inference="protein motif:CDD:cd01335"
FT                   /inference="protein motif:InterPro:IPR006638"
FT                   /inference="protein motif:InterPro:IPR023995"
FT                   /inference="protein motif:SUPERFAMILY:SSF102114"
FT                   /inference="protein motif:Pfam:PF04055"
FT                   /inference="protein motif:Coils:Coil"
FT                   /inference="protein motif:SFLD:SFLDS00029"
FT                   /inference="protein motif:InterPro:IPR007197"
FT                   /inference="protein motif:SFLD:SFLDF00310"
FT                   /inference="ab initio prediction:prodigal_2.6.3"
FT                   /protein_id="VFN44825.1"
FT                   /translation="MLYVFLKGHDYKYEVAELIKLFTSEFKFKDSNANNNIESKHLINR
FT                   LIYENGVLFSSTEYYENGNLKYESIQNIENMNLEFLDGFDSSKTIEEFLNSLDSESKRN
FT                   FKKLCKENIKKSMFLVLKQVFNSYVPWGILTGIRPVKIVHNLMDKKLDDNSIRTILKDN
FT                   YFIIDEKIDLALEIAKRERLFMYPIDKNKISLYVSIPFCPTRCVYCSFPSNSLKQFGHL
FT                   KREYVYKLIEEIKGFAKVIKDTKKEVETLYIGGGTPTTLDEEELDLLINSLFNELDLSK
FT                   IKEFTVEAGRPDTITEQKLRVLKKHNVSRISINPQTMNDDTLVKIGREHRVSDLVDCFN
FT                   MARRMGFDNINMDIILGLIDEDLNMVKNTLEEIKKLSPESLTVHTLAIKRASNLNINMD
FT                   RYKEHLTQYEEMVKMIDLSMKYAKDMGLNPYYMYRQKHMLGNLENIGYAKEGYECIYNI
FT                   QIMEEKQSNYALGAGAISKFVYVDEDRIERVENVKNVEQYIERVDEMIKRKKEEVYKNV
FT                   D"
FT   CDS             complement(29161..29775)
FT                   /locus_tag="IB136_0026"
FT                   /product="Metallo-hydrolase/oxidoreductase superfamily"
FT                   /inference="protein motif:InterPro:IPR001279"
FT                   /inference="protein motif:CDD:cd06262"
FT                   /inference="protein motif:SMART:SM00849"
FT                   /inference="protein motif:SUPERFAMILY:SSF56281"
FT                   /inference="protein motif:Pfam:PF00753"
FT                   /inference="protein motif:Gene3D:G3DSA:3.60.15.10"
FT                   /inference="protein motif:InterPro:IPR036866"
FT                   /inference="ab initio prediction:prodigal_2.6.3"
FT                   /protein_id="VFN44826.1"
FT                   /translation="MIIKKFVDSYFGVNTYVLGDEKTKKCAVIDPGGSLVETLSFVKEN
FT                   ELNIEYIILTHGHGDHIGYVKDIKEKTGAKVVAHVDEKELLNDKNKNLSYTMRCGAQEF
FT                   DADIYVNDKDKLELGELKMTFLHTPGHTQGCMCIRVEDEMFTGDTLFAGSIGRTDLYSG
FT                   DFNQMEKSLKKLCKYEDAVRVYPGHGPTSTLGVEKKTNPYM"
FT   CDS             complement(29790..30239)
FT                   /locus_tag="IB136_0027"
FT                   /product="D-tyrosyl-tRNA(Tyr) deacylase"
FT                   /EC_number="3.1.1.96"
FT                   /inference="protein motif:Hamap:MF_00518"
FT                   /inference="protein motif:CDD:cd00563"
FT                   /inference="protein motif:InterPro:IPR003732"
FT                   /inference="protein motif:TIGRFAM:TIGR00256"
FT                   /inference="protein motif:Pfam:PF02580"
FT                   /inference="protein motif:SUPERFAMILY:SSF69500"
FT                   /inference="protein motif:InterPro:IPR023509"
FT                   /inference="protein motif:Gene3D:G3DSA:3.50.80.10"
FT                   /inference="ab initio prediction:prodigal_2.6.3"
FT                   /protein_id="VFN44827.1"
FT                   /translation="MRAVVQRVSSSKVTVDENTIGQINKGLLVLLGVTHDDKSSDVDYM
FT                   IDKILNLRIFEDENDKMNLSLMDIGGELLVVSQFTLYGDCRKGRRPGFSNAARPELANN
FT                   LYEEFVKKAKDKGVTVGTGQFAAHMMVELTNDGPVTILLDSSKSF"
FT   CDS             complement(30264..32471)
FT                   /locus_tag="IB136_0028"
FT                   /product="GTP pyrophosphokinase"
FT                   /EC_number="2.7.6.5"
FT                   /inference="protein motif:Pfam:PF13291"
FT                   /inference="protein motif:Gene3D:G3DSA:3.30.70.260"
FT                   /inference="protein motif:Gene3D:G3DSA:3.10.20.30"
FT                   /inference="protein motif:InterPro:IPR033655"
FT                   /inference="protein motif:SUPERFAMILY:SSF109604"
FT                   /inference="protein motif:InterPro:IPR004811"
FT                   /inference="protein motif:SUPERFAMILY:SSF81271"
FT                   /inference="protein motif:InterPro:IPR012676"
FT                   /inference="protein motif:InterPro:IPR012675"
FT                   /inference="protein motif:CDD:cd01668"
FT                   /inference="protein motif:Gene3D:G3DSA:3.30.460.10"
FT                   /inference="protein motif:Coils:Coil"
FT                   /inference="protein motif:SMART:SM00954"
FT                   /inference="protein motif:InterPro:IPR004095"
FT                   /inference="protein motif:ProSiteProfiles:PS51671"
FT                   /inference="protein motif:CDD:cd05399"
FT                   /inference="protein motif:Pfam:PF04607"
FT                   /inference="protein motif:CDD:cd04876"
FT                   /inference="protein motif:Pfam:PF02824"
FT                   /inference="protein motif:SUPERFAMILY:SSF81301"
FT                   /inference="protein motif:SMART:SM00471"
FT                   /inference="protein motif:CDD:cd00077"
FT                   /inference="protein motif:Pfam:PF13328"
FT                   /inference="protein motif:InterPro:IPR007685"
FT                   /inference="protein motif:InterPro:IPR002912"
FT                   /inference="protein motif:SUPERFAMILY:SSF55021"
FT                   /inference="protein motif:InterPro:IPR003607"
FT                   /inference="protein motif:TIGRFAM:TIGR00691"
FT                   /inference="ab initio prediction:prodigal_2.6.3"
FT                   /protein_id="VFN44828.1"
FT                   /translation="MHDKELQEIIEKIKVYAPNANFEMVEKAYNLAKKAHEGQYRKSGE
FT                   PYFIHPLAVANILIEMELDIETITAGLLHDVVEDTEYTYEDIKKEFGKEVADLVDGVTK
FT                   LGQIKYRSKEETQSENLRKMFLAMAKDIRVILIKLADRLHNMRTLKYMPPEKAKYKAKE
FT                   TLEIYGGIAHRLGISKIKWELEDRALRFMDPEGYYDLVSRVSMKRSQREDYIQGIVELL
FT                   KDKFKDLSIPCDVYGRPKHFYSIYRKMQKKHKTFEEIFDLTAVRILVDNVKDCYAVLGI
FT                   VHTLWRPIPGRFKDYIAMPKPNMYQSLHTTVVGPDGEPLEIQIRTHEMHNIAENGIAAH
FT                   WKYKEGISSKESKVEEKLQWLRQMMEWEKDLKDPQEFMDALKEDVFNSQVYVFTPKGDV
FT                   IELPAESTPIDFAYRVHTNVGNKCVGAKIDGRIVPIDYKLQNGNIVEVLTSSNSNGPSR
FT                   DWLNIVKTPNAKSRIRQFFKKERREENVDRGNTILEREFKKHDIPQKDPLVEKYMALVA
FT                   KKFNQPSVEDLIATVGYGGIMSSQVVSKVKDLYLKEVKKAKKEQQIQEEDLNKHNISET
FT                   EYSKKRKKNASQGIIVKGLDNILVRFAKCCNPLPGDEIVGYITKGRGVAIHRADCPNAN
FT                   NNGDFFQNRLVEVSWSSAGKGKFEAEIQIKAIDRRGIVNEITHIVAMDKLSLNGINARK
FT                   GKDSIVSINLLVEVNDTEELKILMKKLKAIPGVESIYRMTN"
FT   CDS             complement(32545..33057)
FT                   /locus_tag="IB136_0029"
FT                   /product="adenine phosphoribosyltransferase"
FT                   /EC_number="2.4.2.7"
FT                   /inference="protein motif:Gene3D:G3DSA:3.40.50.2020"
FT                   /inference="protein motif:Pfam:PF00156"
FT                   /inference="protein motif:TIGRFAM:TIGR01090"
FT                   /inference="protein motif:Hamap:MF_00004"
FT                   /inference="protein motif:InterPro:IPR000836"
FT                   /inference="protein motif:CDD:cd06223"
FT                   /inference="protein motif:InterPro:IPR005764"
FT                   /inference="protein motif:InterPro:IPR029057"
FT                   /inference="protein motif:SUPERFAMILY:SSF53271"
FT                   /inference="ab initio prediction:prodigal_2.6.3"
FT                   /protein_id="VFN44829.1"
FT                   /translation="MDLKNFIRNIDDFPKPGIDFKDVTTLFKDGDAFKYAVDSIVEELK
FT                   DKDVDLVIGPEARGFLMGTPVAYALGVGFVPIRKPGKLPGEVESYEYGLEYGTDTLEIH
FT                   KDAIKKGQKVAIVDDLLATGGTMEAAAKLVEKLGGEVVSMQFLIELKFLNGREKLSNYD
FT                   VNSLIKY"
FT   CDS             complement(33070..35520)
FT                   /locus_tag="IB136_0030"
FT                   /product="ssDNA-specific exonuclease RecJ"
FT                   /inference="protein motif:SUPERFAMILY:SSF64182"
FT                   /inference="protein motif:InterPro:IPR004610"
FT                   /inference="protein motif:Pfam:PF02272"
FT                   /inference="protein motif:InterPro:IPR001667"
FT                   /inference="protein motif:Pfam:PF01368"
FT                   /inference="protein motif:Gene3D:G3DSA:3.90.1640.10"
FT                   /inference="protein motif:TIGRFAM:TIGR00644"
FT                   /inference="protein motif:InterPro:IPR003156"
FT                   /inference="ab initio prediction:prodigal_2.6.3"
FT                   /protein_id="VFN44830.1"
FT                   /translation="MKKWILKYKGKIEESEFSKKLNISPEICQILKNRGICTEKDSEIF
FT                   MNPSLDYLRDPFLMKDMQKAVDRIKLAVEKNEKIWIYGDYDVDGVSSTSILCLYFKSIG
FT                   YNVDYYIPNRLEEGYGINEDAIKLISSRGCDLIISVDCGITSVSEVNTANDLGIDVIIT
FT                   DHHECQSEIPSAFAVINPKQEDCNYPFDSLCGCGVAFKMIQALTPKEEFKTSMYNYLEI
FT                   VTLATICDIVPLIDENRIIVKNGLKSMKEGKNIGLRELIKVCGVESDKIGSSHIGFAIG
FT                   PRINASGRLGYSYLGVELFTTQSQEEAVEIASILEEKNNERQMIEAKMYHEAEEMLKSN
FT                   SRYNDDKVLVLAKEGWQHGIIGIVASKLTEKYYKPTILLGIENGEATGSARSIKGFNIF
FT                   EALIKCKDLMTKFGGHEQAAGLSLDSDNVEILANEINKFADYNLTEDDMIENVNVEFEL
FT                   QENVINLNLVEELHKLEPFGLNNPNPRFIVRNYILKDLKVIGKNQQHLKLSIEKEKSYE
FT                   CIGFNMSHLKSMYKVGDKVDVLFQLDENNYMGNRKVQFLLKDIRLARPKSASNDKLSLK
FT                   LMSKIIPKDTQSLYNISVSDFELFDGNTDINIFDYFEKDTLIISNSINGFYRAMSDISL
FT                   IDLDFNINYNIIEDDSKNTDKLELIFSPNIDKIDLKRYNNIILYDYLYNKGEYSYIYEN
FT                   KREESEIIKYYNKTDLLYLKNVVSNIVPSRDEFITIYKQALIKKEIDLDMVNIRETFNV
FT                   IPLKFFTILNVFRELNLLDFNLNYEKNSVLIRILPKPQKKLDLNESLILNNLKNLEKQY
FT                   NSSY"
FT   CDS             complement(35533..37197)
FT                   /locus_tag="IB136_0031"
FT                   /product="Protein kinase domain profile."
FT                   /inference="protein motif:Pfam:PF03109"
FT                   /inference="protein motif:Gene3D:G3DSA:3.30.200.20"
FT                   /inference="protein motif:InterPro:IPR004147"
FT                   /inference="protein motif:InterPro:IPR011009"
FT                   /inference="protein motif:InterPro:IPR000719"
FT                   /inference="protein motif:SUPERFAMILY:SSF56112"
FT                   /inference="protein motif:ProSiteProfiles:PS50011"
FT                   /inference="protein motif:Coils:Coil"
FT                   /inference="protein motif:Gene3D:G3DSA:1.10.510.10"
FT                   /inference="protein motif:CDD:cd05121"
FT                   /inference="ab initio prediction:prodigal_2.6.3"
FT                   /protein_id="VFN44831.1"
FT                   /translation="MRISYRNLKRYREIGYVLIKYGFSFIVERLNIEGIAYKIPLFDPP
FT                   EEIKNMTTGERMKRVLEELGPTYIKIGQILSTRKDLLDQDIIDEISKLRDDVEKFDSNI
FT                   AIDIFKEEVGLSIEEIFLEFKEEPIAAASIGQVYEGVLKTGEEVIVKIQRPNIEKIIKS
FT                   DLEILRTIANTLKDLKKDFNLDLVQMIEEFQTQLMRELDYTFEAINATKFSRIFKNSDE
FT                   VYIPKVYSEYNTKKILVMEKVNGTKLSDVEKIRRLGYNTKTIVEIGVRSFFTQVLSHGF
FT                   FHADPHPGNIFVVAKNKIAYIDFGMIGIIDNKTLNQLNEIALAGVEKNVDKIIYLLIEM
FT                   DALNGEADIKGLRQDLLYLIHYYYDISIEKINVTDILNELFRFFRQYKIVMPAQFVTLA
FT                   KTVITLEGTSRTLNTDFSFGSMGKEFMKHHYKSKFNPKNVVLSSRQNVEEILLDIKTIP
FT                   KQLKAILKNIERNNIKMQIEDVKMTRLENCIIELTSQISLSLVLASIIVGSSLIIASPN
FT                   IENNIWIKFTAIAGFFISFIIGLCLVIRSIRSKYKKD"
FT   CDS             complement(37495..37992)
FT                   /locus_tag="IB136_0032"
FT                   /product="Bacterial transferase hexapeptide (six repeats)"
FT                   /inference="protein motif:CDD:cd04645"
FT                   /inference="protein motif:Gene3D:G3DSA:2.160.10.10"
FT                   /inference="protein motif:InterPro:IPR011004"
FT                   /inference="protein motif:InterPro:IPR001451"
FT                   /inference="protein motif:SUPERFAMILY:SSF51161"
FT                   /inference="protein motif:Pfam:PF00132"
FT                   /inference="ab initio prediction:prodigal_2.6.3"
FT                   /protein_id="VFN44832.1"
FT                   /translation="MIRDYLEDKPLIDESVFVAKSADVIGNVKIGKDSSIWYNAVVRGD
FT                   EGPITIGENTNIQDCSIVHGDTETIIGNNVTVGHRSIVHGCKISDNVLIGMGSIILDNA
FT                   EIGEYTLIGAGTLITSNKKFPPGVLIMGSPGKVVRELTEEDKKYIDESYEWYLEAAQNQ
FT                   KY"
FT   CDS             complement(38021..39400)
FT                   /locus_tag="IB136_0033"
FT                   /product="SCIFF radical SAM maturase"
FT                   /inference="protein motif:InterPro:IPR034481"
FT                   /inference="protein motif:Pfam:PF13186"
FT                   /inference="protein motif:Gene3D:G3DSA:3.20.20.70"
FT                   /inference="protein motif:InterPro:IPR013785"
FT                   /inference="protein motif:CDD:cd01335"
FT                   /inference="protein motif:SFLD:SFLDG01384"
FT                   /inference="protein motif:Pfam:PF13353"
FT                   /inference="protein motif:TIGRFAM:TIGR03974"
FT                   /inference="protein motif:TIGRFAM:TIGR04085"
FT                   /inference="protein motif:InterPro:IPR034395"
FT                   /inference="protein motif:InterPro:IPR024025"
FT                   /inference="protein motif:InterPro:IPR023885"
FT                   /inference="protein motif:SFLD:SFLDG01386"
FT                   /inference="protein motif:SUPERFAMILY:SSF102114"
FT                   /inference="protein motif:Pfam:PF04055"
FT                   /inference="protein motif:Coils:Coil"
FT                   /inference="protein motif:SFLD:SFLDG01067"
FT                   /inference="protein motif:SFLD:SFLDS00029"
FT                   /inference="protein motif:InterPro:IPR008792"
FT                   /inference="protein motif:Pfam:PF05402"
FT                   /inference="protein motif:InterPro:IPR007197"
FT                   /inference="ab initio prediction:prodigal_2.6.3"
FT                   /protein_id="VFN44833.1"
FT                   /translation="MSMIHKFSMNGYNIVLDVNGGAVHVLDDVAYDLLDFYKEKSKEEI
FT                   LEILKSKYQEEKINEAYEEILNLEKEGLLYTEDTYQYHPSFVHREPVVKALCLNVAHDC
FT                   NLKCKYCFAAQGDFGGEKELMSFEVGKAAIDYLIANSGSRKNLEIDFFGGEPLMNFEVV
FT                   KQLVDYGRSVEKDYNKNIRFTITTNGVLLNDEIIDYINENMHNVVLSLDGRKEVNDNMR
FT                   PTLNDKGSYDITLPRFKKLVEKRAKDKYYYIRGTFTRDNLDFSKDVMHFADLGFKLTSV
FT                   EPVVGDESNPYALREEDLPKIFEEYEKFAVEYADRQLQGDGFKFFHFMIDLNQGPCVIK
FT                   RITGCGAGNEYLSVTPNGDIYPCHQFVGNEEFKMANIFDEEIVLPENLKNMFREAHVYT
FT                   KEECKQCWNKFYCSGGCHANAINFNNDISKPYELGCEMQRKRTECSIMIQAKLMLEGAT
FT                   N"
FT   CDS             complement(39881..40459)
FT                   /locus_tag="IB136_0034"
FT                   /product="accessory gene regulator"
FT                   /EC_number="3.4.-.-"
FT                   /inference="protein motif:SMART:SM00793"
FT                   /inference="protein motif:Pfam:PF04647"
FT                   /inference="protein motif:InterPro:IPR006741"
FT                   /inference="ab initio prediction:prodigal_2.6.3"
FT                   /protein_id="VFN44834.1"
FT                   /translation="MFKRYAEKMTSVLICNNMIDNNESKVYSYGFEILIAFIVNITTML
FT                   FIGFLFGKFTYVLFFLMCYCPIRQFSGGYHADNYFRCLLTFIFIILSTILIIENINIDL
FT                   FKNIIMIIASVSWVGICVLCPIEHRSNPISDREKLVYKKTAIFISTVVLLITILSLSLS
FT                   IFVDYFTYSAFAMFWIFVMLVLGKLKAKV"
FT   CDS             complement(40827..42257)
FT                   /locus_tag="IB136_0035"
FT                   /product="Domain of unknown function (DUF4116)"
FT                   /inference="protein motif:Gene3D:G3DSA:2.60.40.10"
FT                   /inference="protein motif:InterPro:IPR013783"
FT                   /inference="protein motif:InterPro:IPR025197"
FT                   /inference="protein motif:Pfam:PF13475"
FT                   /inference="ab initio prediction:prodigal_2.6.3"
FT                   /protein_id="VFN44835.1"
FT                   /translation="MDIKNKIKSIFLPEKNDYLDDEEFEYDIENNEEDLKEDNKVHLND
FT                   LSRVKYDYRELKDIENQTEEMCLLAVKQDGTIIEFVKDKTYKVCMEAVKQTYKSLKYIT
FT                   NQNEDICIEAVKQNYRALYYINNKTENVLIEAIKNASTYDVMEVFKFVEEQTEDVCLAF
FT                   IERASKNDVAEILKGIKEQTPAICLEAVKKDGKSLAYVKEQSNSICLEAVKENYSALSC
FT                   VKEQTEEICIEAVKQNDFALYYVNEQTEKICMEAVKRSYMALQYVNKQTEEICLEAVRI
FT                   DGRALQYVKEQTEEICLESVRQNGKVLQYVKKQTENICIEAVRGSFEELEIKEILSYVK
FT                   IPTERIFVEAVKQNGKILKYVENQTELICLEAVRENYNALAYVKEQTEKICLEAVNQSY
FT                   EALKYVKEQTEEVCLKAVKQDYRMLKYVNNQTEKICLEAVKQNYRALEFVDNQTEKVCL
FT                   EAVKQNRKALQYVKQKQS"
FT   CDS             42601..43266
FT                   /locus_tag="IB136_0036"
FT                   /product="Hypothetical protein"
FT                   /inference="ab initio prediction:prodigal_2.6.3"
FT                   /protein_id="VFN44836.1"
FT                   /translation="MKGNIVQYNFADIEEEVYSLDYAIAWNTDEENVNIIPFTNKFCKE
FT                   SIESFCLGKINNFVEILNEGFVENHHYVHLDKMISVPKKKVNLVYQQDTHGYLLRDDND
FT                   NLIPAKITSEQSKSISSKMELFCAGEEKCLINILLKADPSYILDVDSIKDKNILNLGYE
FT                   SIDRYKEYNFDDDKILIFFINKKRYSVIMKKTNNSDNDLVSRNNAIKELFTNKAGNLN"
FT   CDS             complement(43772..46474)
FT                   /locus_tag="IB136_0037"
FT                   /product="GGDEF domain"
FT                   /inference="protein motif:Gene3D:G3DSA:3.30.70.270"
FT                   /inference="protein motif:SUPERFAMILY:SSF55073"
FT                   /inference="protein motif:SMART:SM00052"
FT                   /inference="protein motif:InterPro:IPR000160"
FT                   /inference="protein motif:SMART:SM00267"
FT                   /inference="protein motif:CDD:cd01948"
FT                   /inference="protein motif:CDD:cd01949"
FT                   /inference="protein motif:InterPro:IPR035919"
FT                   /inference="protein motif:ProSiteProfiles:PS50887"
FT                   /inference="protein motif:SUPERFAMILY:SSF141868"
FT                   /inference="protein motif:ProSiteProfiles:PS50883"
FT                   /inference="protein motif:InterPro:IPR001633"
FT                   /inference="protein motif:Gene3D:G3DSA:3.20.20.450"
FT                   /inference="protein motif:InterPro:IPR029787"
FT                   /inference="protein motif:Pfam:PF00563"
FT                   /inference="protein motif:Pfam:PF00990"
FT                   /inference="ab initio prediction:prodigal_2.6.3"
FT                   /protein_id="VFN44837.1"
FT                   /translation="MKNVSKKFFVCTIIVLITFLCFSKFAIYVFDKQEKKETKVVENML
FT                   NVYKNNIILNLTEKFNYSKDLTSVLVSNNYSIDKLKPIADEILKNNSCIYISVVEKYNV
FT                   AAFFSNSVKKDIINTPIQELNYSYSLANSIKGLVVEGPSKDQFSNGDVFLITNPIYKNG
FT                   EYWGEITVALDAKKVVDSFNLNKLKESGFEYELWRVHLDNGSKSTIEISTKDFNFSKSH
FT                   EIKFKLPTVWTLSIVYKNGWNNKNIDFIVFVILLIISILIGVMTFIYIEKKSISKELNQ
FT                   QSLKNLETGILNREGFLIKLQEHLNRKNNEIVLLYICITNYSKFAPVMSFEKRQDYLTH
FT                   IVKNLDNYIKSSHFIARISEEGFVLALEENCDKNELLNIEKGISLELLRKIKVENKQVF
FT                   LTIGYGSSRCVDDRKDAESLLLSAIEDYERRFPAMSPIHDFTKKCEDMLDEKKQIVFGE
FT                   YPDLEINKLSKVIYKYYKKVQRIMYKDYNIDIGNRRGYMRDVEVLIDYNSERMLYLFLI
FT                   DICKFGKFNELFSIEIGDVILKEVSNKLKTIFSNYLYRINGDVFLGISIDKESYLDTLH
FT                   KVNEVFNSSLSVEDVLFDVKCNIGICQYPYHGENPYDLLEKVQIALEYAKKDVKSNVKV
FT                   YDKELTEEIYHENNIIKDLKKGLEEQTLEVWYQPIFNVSKNCYIKAEALIRLRNKEGGY
FT                   YSAYEVITYAEKHGLIKDVGLYVLKKACDVTTKIKDKNIDFEQMQLNLSAQQIVHKQCA
FT                   NDILSCIENCGLDKKYISVEVTEKVLMETFEIVNVTLDKLKKEGISIALDEFGSGFSSI
FT                   NYLANLPIENLKIDKELVEQITYSKKQFELLKTIVQITKINGMDIVAEGVETKETLDLV
FT                   VTSGVNLIQGHYFSEPLSEDKFIELMIEE"
FT   CDS             complement(46500..48050)
FT                   /locus_tag="IB136_0038"
FT                   /product="diguanylate kinase signaling protein"
FT                   /inference="protein motif:Gene3D:G3DSA:3.30.70.270"
FT                   /inference="protein motif:SUPERFAMILY:SSF55073"
FT                   /inference="protein motif:InterPro:IPR033479"
FT                   /inference="protein motif:InterPro:IPR000160"
FT                   /inference="protein motif:TIGRFAM:TIGR00254"
FT                   /inference="protein motif:CDD:cd01949"
FT                   /inference="protein motif:Gene3D:G3DSA:3.30.450.20"
FT                   /inference="protein motif:InterPro:IPR029787"
FT                   /inference="protein motif:SMART:SM00267"
FT                   /inference="protein motif:Pfam:PF02743"
FT                   /inference="protein motif:ProSiteProfiles:PS50887"
FT                   /inference="protein motif:Pfam:PF00990"
FT                   /inference="ab initio prediction:prodigal_2.6.3"
FT                   /protein_id="VFN44838.1"
FT                   /translation="MRYKKRNIDKSSELSFQSLAKYFITFYIVIILIILSMFCINTIWV
FT                   MKKDNQDLLSTTSNRIEDRVGETIKLLNSLSKDNYIIDNSVNGIDKSKELSMYSDEFGY
FT                   MMICFVDKNIIVWDEEGGNISLAGRDYMQKLFATKKYQVTDSFAAGADGKTLNYTIASP
FT                   IIKNGNVDGCVFAAIYFDEIKDILKQGKGQQQQNFILFGSENQIMNLTSDETAYGEKYM
FT                   KLSQKTKYLGTNAKKVEKDMFNNKSGDYWAFENGKLYFMSYKPIKNTNWSLFCKVNFLD
FT                   IFALNLIPMGAILSVITLVFIILICMEKSFMKKRMEVIDMLLGSVQELEKRIYQTERPS
FT                   EVDFKEIIQLTSKGLTDGLTGVVTRTVFFDQIYNRVEMEENDKLSVISFVDLDDLKCIN
FT                   DLYGHEIGDMVLKNVGYVLREYEIKYNGLIGRYGGDEFVMLLSGFTSREEVEDLLDEIA
FT                   IRLHTEVLTDDGIIQTHCSVGAVVCSVKDNKDIDNLLKQADEALYYVKRNGKGNYHLV"
FT   CDS             complement(48373..50085)
FT                   /locus_tag="IB136_0039"
FT                   /product="phosphoenolpyruvate-protein phosphotransferase"
FT                   /EC_number="2.7.3.9"
FT                   /EC_number="2.7.-.-"
FT                   /inference="protein motif:SUPERFAMILY:SSF51621"
FT                   /inference="protein motif:InterPro:IPR006318"
FT                   /inference="protein motif:InterPro:IPR018274"
FT                   /inference="protein motif:PRINTS:PR01736"
FT                   /inference="protein motif:Pfam:PF02896"
FT                   /inference="protein motif:ProSiteProfiles:PS00370"
FT                   /inference="protein motif:InterPro:IPR008731"
FT                   /inference="protein motif:SUPERFAMILY:SSF52009"
FT                   /inference="protein motif:Coils:Coil"
FT                   /inference="protein motif:PIRSF:PIRSF000732"
FT                   /inference="protein motif:Gene3D:G3DSA:3.20.20.60"
FT                   /inference="protein motif:TIGRFAM:TIGR01417"
FT                   /inference="protein motif:Gene3D:G3DSA:1.10.274.10"
FT                   /inference="protein motif:InterPro:IPR000121"
FT                   /inference="protein motif:Pfam:PF05524"
FT                   /inference="protein motif:InterPro:IPR024692"
FT                   /inference="protein motif:InterPro:IPR008279"
FT                   /inference="protein motif:InterPro:IPR036637"
FT                   /inference="protein motif:Gene3D:G3DSA:3.50.30.10"
FT                   /inference="protein motif:InterPro:IPR015813"
FT                   /inference="protein motif:Pfam:PF00391"
FT                   /inference="protein motif:SUPERFAMILY:SSF47831"
FT                   /inference="protein motif:InterPro:IPR036618"
FT                   /inference="ab initio prediction:prodigal_2.6.3"
FT                   /protein_id="VFN44839.1"
FT                   /translation="MAYKGIGASPGVALGKALVVEHSELVIEKKSIDNVEAEIAKLEDA
FT                   VAVSKEELVKVKEKASEELGAEEAEIFEAHLLVLEDPELIGSAIDKIKTESVNAEYALN
FT                   EIKEMFVSMFESMDNEYMKERAADIKDVTNRILRHILGIKVVDLSALSEEVVLIAHDLT
FT                   PSDTATMNKKMVLGFLTDIGGRTSHTAIMSRTLEIAAIVGLNDITSKVKDGDFVVFNGD
FT                   TGEVIVNPDEETINKYTELKAKYEDERKALQLLKGKPSVTLDGKHVELAGNIGTPNDIE
FT                   GLIKNDAEGVGLYRTEFLYMDRDSFPTEEIQYEAYKAVLEGMDGKPIVIRTLDIGGDKE
FT                   LSYLSMEPEMNPFLGYRAIRLCLDRKDIFKTQLRALYRASVHGRLRIMFPMISSLEELL
FT                   QAKEVVKEVLAELDSEGVAYAKDVEIGMMIEVPSAAVISDVLAKHVDFFSIGTNDLIQY
FT                   TCAVDRMNQKISYLYNQFNPAVLRLIKTVIDNAHKEGKWAGMCGESAGDQKMIPILLGM
FT                   GLDEFSMSPISILPARKLITSVKESDMKKLADDVLNMGTAEEIKSYIEKTFNI"
FT   CDS             complement(50439..50699)
FT                   /locus_tag="IB136_0040"
FT                   /product="Phosphotransferase system, HPr serine
FT                   phosphorylation site"
FT                   /inference="protein motif:ProSiteProfiles:PS00589"
FT                   /inference="protein motif:Gene3D:G3DSA:3.30.1340.10"
FT                   /inference="protein motif:InterPro:IPR002114"
FT                   /inference="protein motif:CDD:cd00367"
FT                   /inference="protein motif:Pfam:PF00381"
FT                   /inference="protein motif:InterPro:IPR035895"
FT                   /inference="protein motif:TIGRFAM:TIGR01003"
FT                   /inference="protein motif:ProSiteProfiles:PS51350"
FT                   /inference="protein motif:InterPro:IPR000032"
FT                   /inference="protein motif:SUPERFAMILY:SSF55594"
FT                   /inference="protein motif:PRINTS:PR00107"
FT                   /inference="ab initio prediction:prodigal_2.6.3"
FT                   /protein_id="VFN44840.1"
FT                   /translation="MEKVVSIKNASGLHARPAGMFVKKAAEFKSTVEVVAKDKTVNAKS
FT                   IMGIMSLGLAQGEELKLVVNGEDEEVALAAMVELVESGFGE"
FT   CDS             complement(50892..52103)
FT                   /locus_tag="IB136_0041"
FT                   /product="Patatin-like phospholipase (PNPLA) domain
FT                   profile."
FT                   /inference="protein motif:CDD:cd07209"
FT                   /inference="protein motif:Pfam:PF01734"
FT                   /inference="protein motif:Gene3D:G3DSA:3.40.1090.10"
FT                   /inference="protein motif:InterPro:IPR002641"
FT                   /inference="protein motif:SUPERFAMILY:SSF52151"
FT                   /inference="protein motif:ProSiteProfiles:PS51635"
FT                   /inference="protein motif:InterPro:IPR016035"
FT                   /inference="ab initio prediction:prodigal_2.6.3"
FT                   /protein_id="VFN44841.1"
FT                   /translation="MKGLVLEGGGTKGAYQIGAYKALRELGIEFQGVTGTSIGALNGAY
FT                   IIQNDIEVMEDIWLNYDYTHFMNIDRETYERFKNVDFTTKNLNAVFELINKARKNEGID
FT                   ISPLRQLMETTLNEDIIRKSKKDFGLVTVWWDKKINPYPLYIEDIPKGRLIDYLIASSS
FT                   LPIFQTNMMDDKLYLDGMFCDNMPIGLLEDKGYEDVVVIRLIDDFIGKMNLNRHQNINI
FT                   KTIIPSEYLGGSLNKDRDNVEKNIRLGYLDTMKAYERCTGIKYYFDVEYKYNEEYCFDK
FT                   FRSMSNETIQYICNLLNIKRDASLRTVMESVIPKLGEVLGLPKDFSYKDLFYCIYEKKL
FT                   EENNINRIKLYDFNKVIDVVNTNIDSNRNLASNFEVRPKISIKKNKNTKLLTNCIIKDI
FT                   KNQS"
FT   CDS             complement(52335..54068)
FT                   /locus_tag="IB136_0042"
FT                   /product="N6 adenine-specific DNA methyltransferase"
FT                   /EC_number="2.1.1.-"
FT                   /inference="protein motif:Pfam:PF12950"
FT                   /inference="protein motif:CDD:cd02440"
FT                   /inference="protein motif:PRINTS:PR00507"
FT                   /inference="protein motif:InterPro:IPR025931"
FT                   /inference="protein motif:InterPro:IPR029063"
FT                   /inference="protein motif:Gene3D:G3DSA:3.40.50.150"
FT                   /inference="protein motif:InterPro:IPR002052"
FT                   /inference="protein motif:Gene3D:G3DSA:3.90.220.10"
FT                   /inference="protein motif:InterPro:IPR003356"
FT                   /inference="protein motif:SUPERFAMILY:SSF53335"
FT                   /inference="protein motif:ProSiteProfiles:PS00092"
FT                   /inference="protein motif:Pfam:PF02384"
FT                   /inference="ab initio prediction:prodigal_2.6.3"
FT                   /protein_id="VFN44842.1"
FT                   /translation="MDDISQDNFLLSKEYENSLDVDTKKASGIYYTPKIIVDYIVKKTL
FT                   KNHDIIKNPYPRILDISCGCGNFLLEVYDILYDLFEENIYELKKKYDENYWTVDNIHRH
FT                   ILNYCIYGADIDEKAISILKDSLTNKKVVNDLDESDIKINLFCCDSLKKKWRYKFDYIV
FT                   GNPPYIGHKKLEKKYKKFLLEKYSEVYKDKADLYFCFYKKIIDILKQGGIGSVITPRYF
FT                   LESLSGKDLREYIKSNVNVQEIVDFLGANIFKNIGVSSCILTFDKKKTKETYIDVFKIK
FT                   NEDICINKFETLEELLKSSKFEHFNINQRLLSDEWILVNKDDETFYNKIQEKCKYSLED
FT                   IAISFQGIITGCDKAFILSKDDVKLNLVDDKFLKCWIKSKNINKYIVDKSEYRLIYSND
FT                   IDNENTNKRILDEIIGLYKTKLENRRECKSGIRKWYELQWGREKLFFERKKIMYPYKSN
FT                   ENRFAIDYDNNFSSADVYSFFIKEEYLDKFSYEYLVGILNSSVYDKYFKITAKKMSKNI
FT                   YDYYPNKVMKIRIFRDNNYEEIENLSKQIISILLNKSIDKGKVEKLQIKMDNLIMDSLG
FT                   I"
FT   CDS             complement(54108..54506)
FT                   /locus_tag="IB136_0043"
FT                   /product="Rrf2 family transcriptional regulator"
FT                   /inference="protein motif:InterPro:IPR000944"
FT                   /inference="protein motif:Pfam:PF02082"
FT                   /inference="protein motif:Gene3D:G3DSA:1.10.10.10"
FT                   /inference="protein motif:InterPro:IPR036390"
FT                   /inference="protein motif:InterPro:IPR036388"
FT                   /inference="protein motif:ProSiteProfiles:PS51197"
FT                   /inference="protein motif:SUPERFAMILY:SSF46785"
FT                   /inference="ab initio prediction:prodigal_2.6.3"
FT                   /protein_id="VFN44843.1"
FT                   /translation="MISEDVDYSIRIIRAIFNNGEDKPIDAKMILKSEDIPILTLYRLL
FT                   RKLCANNILTFNKEDGKTYMLNVSLDTISLRTIVEVIDGKIYINKCTRYVSNCSNCLKG
FT                   CKVNRELLEIEKEIYKLLSRKSIRQILE"
FT   CDS             complement(54509..56056)
FT                   /locus_tag="IB136_0044"
FT                   /product="GGDEF: diguanylate cyclase (GGDEF) domain"
FT                   /inference="protein motif:Gene3D:G3DSA:3.30.70.270"
FT                   /inference="protein motif:SUPERFAMILY:SSF55073"
FT                   /inference="protein motif:SMART:SM00052"
FT                   /inference="protein motif:InterPro:IPR000160"
FT                   /inference="protein motif:ProSiteProfiles:PS50887"
FT                   /inference="protein motif:CDD:cd01948"
FT                   /inference="protein motif:InterPro:IPR035919"
FT                   /inference="protein motif:TIGRFAM:TIGR00254"
FT                   /inference="protein motif:SUPERFAMILY:SSF141868"
FT                   /inference="protein motif:ProSiteProfiles:PS50883"
FT                   /inference="protein motif:InterPro:IPR001633"
FT                   /inference="protein motif:Pfam:PF00990"
FT                   /inference="protein motif:InterPro:IPR029787"
FT                   /inference="protein motif:Pfam:PF00563"
FT                   /inference="protein motif:Gene3D:G3DSA:3.20.20.450"
FT                   /inference="ab initio prediction:prodigal_2.6.3"
FT                   /protein_id="VFN44844.1"
FT                   /translation="MNKNSMTRIYSLNKIIFIIIGILGIVLLTRHIEVDIKVLILILLT
FT                   LFSINVFISYLKIKLYEDKINLGLINNSDKFINITKDENFLKHVQNYIISNEKENCVMA
FT                   CFDLCRLKLINDIYGYELGDEVLNNILSNLKNYFGKEAIYGKLKSDVFVLIIKLENREQ
FT                   KIPYLVNLIKNKIVILSQIDSFKMDINIEASIGIYKFNNNEIDIKKAIDNADMARLKSK
FT                   GLKHIEYVEFDNAMEEEIQSIMKIERDLFLAIKNKEFVIHYQPKVDSSTGNIIGSEALI
FT                   RWLHPSLGMVGPNKFIPIAEKNGLINNIGRWLIQEVFITINKWISEGINVLPVSINLSR
FT                   VELYKNDLVDFFKLMFNTYNIPKELIELEITETTALRDVKFISERLYEIKSLGMNISLD
FT                   DFGVGNSNFINLKGIPLDIIKIDRSLILDIVTNTKTKFMVKAIVNLSHDLNVTVICEGV
FT                   EDMHQVKVLSELGCNFIQGYVFFKPLDEMNYKKLLTDGSYINLKDTLLDKCMTVEEE"
FT   CDS             complement(56371..57195)
FT                   /locus_tag="IB136_0045"
FT                   /product="N-acetylmuramoyl-L-alanine amidase"
FT                   /EC_number="3.5.1.28"
FT                   /inference="protein motif:Pfam:PF01520"
FT                   /inference="protein motif:InterPro:IPR002508"
FT                   /inference="protein motif:SMART:SM00646"
FT                   /inference="protein motif:CDD:cd02696"
FT                   /inference="protein motif:SUPERFAMILY:SSF53187"
FT                   /inference="protein motif:Gene3D:G3DSA:3.40.630.40"
FT                   /inference="ab initio prediction:prodigal_2.6.3"
FT                   /protein_id="VFN44845.1"
FT                   /translation="MSKGNNNNNSRNKSKKTSHLNRKKRKLNKKKLAVLICFTVLFLFI
FT                   AFKATQGVVALVKSMDKSNKTSQQQNVNSEQFDLGNEEENKKKKYTVFIDPGHGGNDKG
FT                   TESKTSNRYEKDLNLQIAKKLANKLSKQKDIQVVVSRTDDTYISLKDRAILANNSSADV
FT                   LVSIHLNAEKNGNTATGIETWYRNKATDGSKELAQTVQSTIVSYVKVRDRGIVENNFEV
FT                   LRESNMPAILIECGFLTTPSEEQKIINEKYQDQLAEGIVQGVLSYLDSKGNK"
FT   CDS             complement(57319..57963)
FT                   /locus_tag="IB136_0046"
FT                   /product="Putative undecaprenyl diphosphate synthase"
FT                   /EC_number="2.5.-.-"
FT                   /inference="protein motif:TIGRFAM:TIGR00055"
FT                   /inference="protein motif:CDD:cd00475"
FT                   /inference="protein motif:InterPro:IPR036424"
FT                   /inference="protein motif:SUPERFAMILY:SSF64005"
FT                   /inference="protein motif:Gene3D:G3DSA:3.40.1180.10"
FT                   /inference="protein motif:InterPro:IPR001441"
FT                   /inference="protein motif:Pfam:PF01255"
FT                   /inference="ab initio prediction:prodigal_2.6.3"
FT                   /protein_id="VFN44846.1"
FT                   /translation="MRIPKHVGIIPDGNRRWASQNGMTKDKGYESGIDPGLESYRLCRD
FT                   LGCEEVTFYGFTTDNTRRPSVQTKAFTKACIDAANILIDEGAALLVVGNTKSPMFPEEL
FT                   LPYTNRIKAKEGQIKANLLVNYGWYWDLNNISGVENVNKNNIQDYIQSFDVSRLDLIIR
FT                   WGGRRRLSGFLPVQSIYADFYVIDNYWPDFKSDDIKDAFSWYDTQDVTLGG"
FT   CDS             58102..58572
FT                   /locus_tag="IB136_0047"
FT                   /product="Protein of unknown function DUF4358"
FT                   /inference="protein motif:InterPro:IPR025648"
FT                   /inference="protein motif:ProSiteProfiles:PS51257"
FT                   /inference="protein motif:Pfam:PF14270"
FT                   /inference="ab initio prediction:prodigal_2.6.3"
FT                   /protein_id="VFN44847.1"
FT                   /translation="MKKILILFFSIILSLGMVSCSSSGDYKNVSTSKIKKALKSSDLLI
FT                   KESKIFDAKDFNYFNDVEEDIIQGFVINSSEKLSLEDIIVIKTDEVDKIYKTLENYKKD
FT                   MIQAPFGEGHGEKINSEIANNTIIEKAGRYVYLISAENATQIENKILNIIKK"
FT   CDS             complement(58695..59483)
FT                   /locus_tag="IB136_0048"
FT                   /product="C2.B: Phosphomannomutase and Phosphatase Like"
FT                   /EC_number="3.-.-.-"
FT                   /inference="protein motif:InterPro:IPR000150"
FT                   /inference="protein motif:SUPERFAMILY:SSF56784"
FT                   /inference="protein motif:Pfam:PF08282"
FT                   /inference="protein motif:TIGRFAM:TIGR01484"
FT                   /inference="protein motif:TIGRFAM:TIGR00099"
FT                   /inference="protein motif:ProSiteProfiles:PS01229"
FT                   /inference="protein motif:Gene3D:G3DSA:3.40.50.1000"
FT                   /inference="protein motif:InterPro:IPR023214"
FT                   /inference="protein motif:CDD:cd07518"
FT                   /inference="protein motif:SFLD:SFLDG01144"
FT                   /inference="protein motif:InterPro:IPR006379"
FT                   /inference="protein motif:InterPro:IPR036412"
FT                   /inference="protein motif:SFLD:SFLDG01140"
FT                   /inference="ab initio prediction:prodigal_2.6.3"
FT                   /protein_id="VFN44848.1"
FT                   /translation="MIKLIATDLDGTLLDEKSEINPEFYKVFKKLRERGIMFSAASGRQ
FT                   YQNLIKKFEDIKDDMMFISENGTLVVYKGKEILSNPLNKELVNEIIETTRSIKGKKIVM
FT                   SGKKYAYIESKDEAFIQEVSTYYAKFKIVEDLTKVEGDILKIAVFDFKGAEHNNNIYFE
FT                   KFSDRAQVCISGVEWLDLTAKGANKGSAIKKVQKMLDIKYEETMVFGDQLNDVEMMKSA
FT                   YHSYAMENANEHLKQIARFRAKRNTENGVVDKIKEVIKIG"
FT   CDS             59851..60807
FT                   /locus_tag="IB136_0049"
FT                   /product="LytR family transcriptional regulator"
FT                   /inference="protein motif:TIGRFAM:TIGR00350"
FT                   /inference="protein motif:Pfam:PF03816"
FT                   /inference="protein motif:InterPro:IPR004474"
FT                   /inference="ab initio prediction:prodigal_2.6.3"
FT                   /protein_id="VFN44849.1"
FT                   /translation="MSGLKKFVIFLALLVIAFPVSIYGYVFTKLKTIQDDSINTEALSS
FT                   NDYKNEENITNILLLGTDARPGEEVSRSDAMMILTIDNKNKSLKLTSLNRDTYVNIPGH
FT                   GEQKLTHAYVYGQANLLIETIEENFQLDIQNYAVVDFFSFMDIVDALGGVTVTVDKSEI
FT                   RELNKFIPETYKWNKNDNKGSLKYIRNSGEQKLNGYQTLAFSRIRKNDSTDERDRRQRS
FT                   VIQSLINGVKDLPVTKYPNLVNTILPYVKTNMNPNEIISLGKELLSIGNLNLKSMEFPL
FT                   STENGRKIGNAGYVIPFEEYELDAMHDFIFKDIMVED"
FT   CDS             61092..62057
FT                   /locus_tag="IB136_0050"
FT                   /product="LytR family transcriptional regulator"
FT                   /inference="protein motif:InterPro:IPR004474"
FT                   /inference="protein motif:Pfam:PF03816"
FT                   /inference="protein motif:InterPro:IPR037296"
FT                   /inference="protein motif:Gene3D:G3DSA:2.40.310.10"
FT                   /inference="protein motif:TIGRFAM:TIGR00350"
FT                   /inference="ab initio prediction:prodigal_2.6.3"
FT                   /protein_id="VFN44850.1"
FT                   /translation="MSKLKKFVILLAFLVVIFPISVYGYFYYKLSAIHDSSISSDLLDN
FT                   NDHKNEDGIINILLMGTDARPNEDSSRSDAMMILTIDNKHNDIKLTSLARDSYVDIPGH
FT                   GKQKLTHAYAYGQADLLIQTIEENFNIDIQNYACVNFESFMYIIDAIGGVEVTVEKGEI
FT                   RELNKFIPETYKWSKSDDKGSIQYIRNSGKQTLNGYQALSFARIRHNDTAFARDGRQRQ
FT                   IIQAIIKKTETLPVTKYPGLLDAVLPYVKTNMKPNAILSLGAQVLKMGDLNIKQFEFPI
FT                   DDEIHSTGGIYGKAGWVLRFDPDTLDILHDFIFNDIEFKQ"
FT   CDS             complement(62255..64366)
FT                   /locus_tag="IB136_0051"
FT                   /product="Glycoside hydrolase superfamily"
FT                   /inference="protein motif:Pfam:PF02638"
FT                   /inference="protein motif:Gene3D:G3DSA:3.20.20.80"
FT                   /inference="protein motif:InterPro:IPR017853"
FT                   /inference="protein motif:SUPERFAMILY:SSF51445"
FT                   /inference="protein motif:Pfam:PF04122"
FT                   /inference="protein motif:InterPro:IPR007253"
FT                   /inference="protein motif:InterPro:IPR003790"
FT                   /inference="ab initio prediction:prodigal_2.6.3"
FT                   /protein_id="VFN44851.1"
FT                   /translation="MKKISILVLSLIMTLTMCSVSSFADSSNDKEMRAAWISTVYNLDW
FT                   PKTKNNEAKQKKEYTDLLDKLKSVGINTAVVQVRPKSDALYKSNINPWSEYLTGTQGKD
FT                   PGYDPLPFLIEEAHKRGMEFHAWFNPYRITMADESIDKLPANHPAKKNPSWVVKHGNKY
FT                   YYDPGLPEVRKYIVDSIAEVVQNYDIDGVHFDDYFYPGVSFNDTATYQKYGKGQNKDDW
FT                   RRENVNTLLRDVKASIKSIKPNVVFGVSPAGIWRNKSSDPTGSDTSGNESYVGTYADTR
FT                   AWIKQGLIDYVVPQLYWPIGLKAADYSKLVAWWANEVKGTNVDLYIGQGIYKQGQSSYG
FT                   GQNIAKEIVQQVTLNRKYSEIKGSMYFSAKDIANSTSIQKDLKSLYSSSEEPVTPPSNV
FT                   KVEKLRGDERYDTAVAISKKGWATNSDTVVLVNGYSIVDGITSTPLATSNDAPILLVNK
FT                   DNIPTSTKNELKRLNPSKVILIGGNNSIGDKVESEIKDTLSNVSINRVGGSDRYSTSLM
FT                   IAKELVKTNPVEKLYITSGTGEADSLSIASKAGEEKQPIVLVSKDNVSDEVYNWISDLK
FT                   VKDAYFIGGNLSISDSVINKLDKVITNDVSKNRIAGENREETNGKVIQKFYPNAEYSSM
FT                   FVSKSNQLVDALTSGPLAAKLKSPVVMLGNSVTSAQKTALEPKKTTLVYEAGDGINQNT
FT                   LNTFLNLVK"
FT   CDS             complement(64668..65372)
FT                   /locus_tag="IB136_0052"
FT                   /product="cell-wall hydrolase"
FT                   /inference="protein motif:InterPro:IPR000064"
FT                   /inference="protein motif:InterPro:IPR003646"
FT                   /inference="protein motif:InterPro:IPR036028"
FT                   /inference="protein motif:SMART:SM00287"
FT                   /inference="protein motif:SUPERFAMILY:SSF54001"
FT                   /inference="protein motif:Pfam:PF00877"
FT                   /inference="protein motif:SUPERFAMILY:SSF50044"
FT                   /inference="protein motif:Pfam:PF08239"
FT                   /inference="protein motif:Gene3D:G3DSA:2.30.30.410"
FT                   /inference="protein motif:ProSiteProfiles:PS51781"
FT                   /inference="protein motif:Gene3D:G3DSA:3.90.1720.10"
FT                   /inference="ab initio prediction:prodigal_2.6.3"
FT                   /protein_id="VFN44852.1"
FT                   /translation="MNIKNKKHILKKFIAMVLIAGVVTVEAGAITASAAEPTNSPMSAT
FT                   VDQCDFLNVRSGASANDAVVGKINTGDKVEVLELHSNGWIKIKSVDNVTGWVNGDYLTI
FT                   QGGNVDAKVQNVLNLAFKQQGKPYRWGATGPNAFDCSGFTSYVYKNGAGVNLPRVSRSQ
FT                   ATVGKKVSRAELKPGDLVFFGSGGSINHVGLYVGDSKFIHSPQTGDVVKVTSMAPGTNY
FT                   ARRLITATRVLQ"
FT   CDS             complement(65574..67487)
FT                   /locus_tag="IB136_0053"
FT                   /product="Polysaccharide biosynthesis protein"
FT                   /inference="protein motif:Gene3D:G3DSA:3.40.50.720"
FT                   /inference="protein motif:Pfam:PF13727"
FT                   /inference="protein motif:InterPro:IPR003869"
FT                   /inference="protein motif:InterPro:IPR029063"
FT                   /inference="protein motif:SUPERFAMILY:SSF51735"
FT                   /inference="protein motif:InterPro:IPR036291"
FT                   /inference="protein motif:CDD:cd05237"
FT                   /inference="protein motif:SUPERFAMILY:SSF53335"
FT                   /inference="protein motif:Pfam:PF02719"
FT                   /inference="ab initio prediction:prodigal_2.6.3"
FT                   /protein_id="VFN44853.1"
FT                   /translation="MRESIDLEKESFFNRLFKKYKFRHLTLLILDICSVLVAFRMSLSL
FT                   TGNLNAFTTNDIIISVCIYIVLHIVSFRLFKCYNTLWRYAGEEEIISIFVATLAYLIPI
FT                   YIINKLLGFDYPIMFYVLNTIFIIMFTSGARIAYRAIRIVMNKTYSRGKVSNILIIGAG
FT                   DAGEMVIQELKRNPELKKVAVAIIDDDKNKIGRIIHNVKIVGTTSDIKDVVEKHNVDEI
FT                   IFSIANIEKRRKKEIIDVCKNTNCKIKTIPGIYEIIDGKVDIKQIREVEIEDLLGREPI
FT                   KTNLREISNYIEGKVILITGGGGSIGSELCRQIAGFNPKELIIVDNYENNAYSIQQELL
FT                   RKYKNKLDLKTVIASIREEKRMDEIFNKYKPEVVFHAAAHKHVPLMESSPGEAIKNNIF
FT                   GTLNIAGLSSKYRAKKFVLISTDKAVNPTNIMGATKRAAEMIIQTMNAESQTEFVAVRF
FT                   GNVLGSNGSVIPLFKKQIEDGGPVTVTHPDIIRYFMTIPEAVGLVIQAGAMAKGGEIFV
FT                   LDMGEPVRILDLAKNLIKFSGFEPDVDIKIEFSGLRPGEKLYEELLMSEEGLLDTEHKK
FT                   IFIGRPIDVDREKITKYLKLLREITNNEEVEKIDGIMRELVPTYIKPEDANIKEIATTR
FT                   EK"
FT   CDS             complement(67571..68662)
FT                   /locus_tag="IB136_0054"
FT                   /product="Glycosyltransferase subfamily 4-like, N-terminal
FT                   domain"
FT                   /inference="protein motif:Pfam:PF00534"
FT                   /inference="protein motif:InterPro:IPR001296"
FT                   /inference="protein motif:InterPro:IPR028098"
FT                   /inference="protein motif:Pfam:PF13477"
FT                   /inference="protein motif:CDD:cd03798"
FT                   /inference="protein motif:SUPERFAMILY:SSF53756"
FT                   /inference="protein motif:Gene3D:G3DSA:3.40.50.2000"
FT                   /inference="protein motif:dbCAN:GT4"
FT                   /inference="ab initio prediction:prodigal_2.6.3"
FT                   /protein_id="VFN44854.1"
FT                   /translation="MKTVCYLADGSNPHTLKWCSFFKNKGYDIHVISLNGGHMEGIKIY
FT                   NFGSNVEELKNENISKKTGYLGSIKQIKKLVNEIKPDILHAQYASSYGFIGSLLGYHPY
FT                   IISVWGTDIYDFPNNGFIQKQIIKHNFRKADYIFSNSRDMAKEANKYTAKHVDVTFFGV
FT                   DMDRFKPMEVEKEDAFVIGIIKSLEKKYGIEYLIQAFKMLKDEYKDKKIILKIGGSGSQ
FT                   MDNLINLAKELGIENDVQFLGRISPENVSKTFNSFDVTVFPSLREGFGVAAIESEACEV
FT                   PVIVTNVGGHPESVWENETGLIVEPKQPEEIKNAIIKLMENDELRLNMGKKGRQFVREN
FT                   YEVNLNFNDIEKIYDSIFDKYKK"
FT   CDS             complement(68668..69963)
FT                   /locus_tag="IB136_0055"
FT                   /product="UDP-glucose 6-dehydrogenase"
FT                   /EC_number="1.1.1.22"
FT                   /EC_number="1.1.1.-"
FT                   /inference="protein motif:InterPro:IPR001732"
FT                   /inference="protein motif:PIRSF:PIRSF000124"
FT                   /inference="protein motif:SMART:SM00984"
FT                   /inference="protein motif:TIGRFAM:TIGR03026"
FT                   /inference="protein motif:InterPro:IPR021157"
FT                   /inference="protein motif:PIRSF:PIRSF500134"
FT                   /inference="protein motif:SUPERFAMILY:SSF48179"
FT                   /inference="protein motif:InterPro:IPR036291"
FT                   /inference="protein motif:Gene3D:G3DSA:3.40.50.720"
FT                   /inference="protein motif:InterPro:IPR036220"
FT                   /inference="protein motif:InterPro:IPR017476"
FT                   /inference="protein motif:InterPro:IPR008927"
FT                   /inference="protein motif:InterPro:IPR028357"
FT                   /inference="protein motif:InterPro:IPR014026"
FT                   /inference="protein motif:InterPro:IPR014027"
FT                   /inference="protein motif:SUPERFAMILY:SSF51735"
FT                   /inference="protein motif:Pfam:PF00984"
FT                   /inference="protein motif:Pfam:PF03720"
FT                   /inference="protein motif:Pfam:PF03721"
FT                   /inference="protein motif:SUPERFAMILY:SSF52413"
FT                   /inference="protein motif:Gene3D:G3DSA:1.20.5.100"
FT                   /inference="ab initio prediction:prodigal_2.6.3"
FT                   /protein_id="VFN44855.1"
FT                   /translation="MKIAIAGTGYVGLVTGVCLAEVGNENVVCVDVDEQKVKSMKLGIA
FT                   PIYEEGLEELMVKNYNRGRIDYTTDYKKAYEDVDVILIAVGTPERSDGSANLDYIKVVA
FT                   KQIAETVTKDTLVVIKSTVPIGTNEEIEDYINRNLKNDVKVELASNPEFLSQGTAVKDT
FT                   LHASRIVIGVESEWAREILEEIYKPFNQPIIVTNRNSAEMIKYASNNFLALKISFMNDI
FT                   ANLCEIAGANIEDVALGMSYDDRIGSKFLKAGIGYGGSCFPKDTKALHWLSEHNGYELK
FT                   TVKAAIEVNESQKLKLVRKASKLVESFQDMKVAVLGLTFKPDTDDIREAPSIPNIKYLL
FT                   ERGARVTVYDPIGVNNTKKIFGDSILYADSVDDAIEDAEICFIMTEWKDVLNYDIHKYK
FT                   EKMKNPLVLDGRNCYKIKDMEELGIEYYSIGR"
FT   CDS             complement(69989..70741)
FT                   /locus_tag="IB136_0056"
FT                   /product="family 2 glycosyl transferase"
FT                   /inference="protein motif:Gene3D:G3DSA:3.90.550.10"
FT                   /inference="protein motif:Pfam:PF00535"
FT                   /inference="protein motif:SUPERFAMILY:SSF53448"
FT                   /inference="protein motif:InterPro:IPR001173"
FT                   /inference="protein motif:CDD:cd00761"
FT                   /inference="protein motif:InterPro:IPR029044"
FT                   /inference="protein motif:dbCAN:GT2"
FT                   /inference="ab initio prediction:prodigal_2.6.3"
FT                   /protein_id="VFN44856.1"
FT                   /translation="MNEPLVSIITPVYNSEEFLSETIKSIQNQTYKNWQLLLVDDCSKD
FT                   NSSEIIKSFRKEDARIKYIKLEKNSGAAVSRNVGIKNAEGRFIAFVDSDDLWDSRKLEI
FT                   QIEYMLKENVGFSFTSYRYMRQDGSKTNKVARAPKKIDYEGLLRNTIIGCSTVVIDKEI
FT                   VGEFSMPLVRRGQDTATWLQLLKKEKYAYGIQEDLVNYRLVGNSISSNKIKALKRTWNT
FT                   YRNVENLSLPKSLYVFCFYVFNAIKKRV"
FT   CDS             complement(70789..71697)
FT                   /locus_tag="IB136_0057"
FT                   /product="family 2 glycosyl transferase"
FT                   /inference="protein motif:Gene3D:G3DSA:3.90.550.10"
FT                   /inference="protein motif:Pfam:PF00535"
FT                   /inference="protein motif:SUPERFAMILY:SSF53448"
FT                   /inference="protein motif:InterPro:IPR001173"
FT                   /inference="protein motif:CDD:cd00761"
FT                   /inference="protein motif:InterPro:IPR029044"
FT                   /inference="protein motif:dbCAN:GT2"
FT                   /inference="ab initio prediction:prodigal_2.6.3"
FT                   /protein_id="VFN44857.1"
FT                   /translation="MYKYKFTVFTPTYNRAHLLENLYNDLKAQTYDFNDFEWLIVDDGS
FT                   SDSTKELVEKFISENKLNIRYIYKENGGKHTAINLGVKNADGELFFIVDSDDGLIKDSL
FT                   EIANDEWDSLENKEGFSGVVGLCVYPSGDLIGTEMPEDKKICHFADLYFKYGVKGDKSI
FT                   VFVTDELIKFPFPERKEVRFLPESVVWNEMSKYYKVICVNKPMIIRDYLDDGLTKNILS
FT                   KNALRGRALEFLYLINQNTYPLSRYPYMWIKNYINLARYSLLSDSHYFGELRKVSDKLL
FT                   YLALFPLGYYKYIGQRKLVSK"
FT   CDS             complement(71719..72468)
FT                   /locus_tag="IB136_0058"
FT                   /product="Glycosyl transferase family 2"
FT                   /inference="protein motif:Pfam:PF00535"
FT                   /inference="protein motif:Gene3D:G3DSA:3.90.550.10"
FT                   /inference="protein motif:SUPERFAMILY:SSF53448"
FT                   /inference="protein motif:InterPro:IPR001173"
FT                   /inference="protein motif:InterPro:IPR029044"
FT                   /inference="protein motif:dbCAN:GT2"
FT                   /inference="ab initio prediction:prodigal_2.6.3"
FT                   /protein_id="VFN44858.1"
FT                   /translation="MKKNLVSIITPMYNSEKFIEATIKSVLNQTYQEWEMLIIDDCSTD
FT                   NSPNIVKSYMQQDSRIKCIKTETNKGVSNARNLALSKATGQFIAFLDSDDQWNSSKLEK
FT                   QVNFMLENDYVISFTSYELMDENDKKLNKVIKVPPNVDYRRLLKGNILGCLTVVIDKSK
FT                   LDFEIRMSGVRHEDYVLWLSILKKGHIAHGINEVLALYRKSSNSLSGNKIKAAMWTWNI
FT                   YRNIEKIPLYKAIYYFINYGINGIKKS"
FT   CDS             complement(72497..73672)
FT                   /locus_tag="IB136_0059"
FT                   /product="CDP-glycerol glycerophosphotransferase"
FT                   /EC_number="2.7.8.12"
FT                   /inference="protein motif:SUPERFAMILY:SSF53756"
FT                   /inference="protein motif:Pfam:PF04464"
FT                   /inference="protein motif:InterPro:IPR007554"
FT                   /inference="ab initio prediction:prodigal_2.6.3"
FT                   /protein_id="VFN44859.1"
FT                   /translation="MDKVKFLINMLLAFFIYPFNKHKFNGRDIWLIGGHSGDIYNDNSK
FT                   FFYEYMLKEHNDVETYWVVNKDSKVFDKIPGKKLIRGSVENYLYYYNSKAIVFSHAPSA
FT                   DIAPYNFAVPVLNYFHKKTIKVFLNHGTISFKKRKPMNKKFKNIIDNLYKSYNIVTASS
FT                   EFERNVMVNDWGMLDDSVYIIGNARYDNLPTNEVAQTRDILYTPTWRDWIKFSSGKFTD
FT                   TDYFKNIMNFLNDDKLNKILDEKDINVKIYMHHLMHEFIDDIKENITGKRIVFLDKGVT
FT                   LANEIRKSAANITDYSSVAIDFLYMNRPILFYQFDLDEYMEKVDSYIDLKSEMFGSLAY
FT                   NNDEAVNKLIDIIENNFEVMDNQKNERNKFFRYNDNKNCKRIYDCVLSKIK"
FT   CDS             complement(73687..74526)
FT                   /locus_tag="IB136_0060"
FT                   /product="family 2 glycosyl transferase"
FT                   /inference="protein motif:Pfam:PF00535"
FT                   /inference="protein motif:Gene3D:G3DSA:3.90.550.10"
FT                   /inference="protein motif:SUPERFAMILY:SSF53448"
FT                   /inference="protein motif:InterPro:IPR001173"
FT                   /inference="protein motif:CDD:cd00761"
FT                   /inference="protein motif:InterPro:IPR029044"
FT                   /inference="protein motif:dbCAN:GT2"
FT                   /inference="ab initio prediction:prodigal_2.6.3"
FT                   /protein_id="VFN44860.1"
FT                   /translation="MLISLIMPTLNRYDDIYLLMDSLENQTYKNFELIVVDQNDNSKVK
FT                   EIVDKYIDKLDIKYIKSSKKGLSYNRNVGIDNAVGQIIGFPDDDCVYENDTLEKVINFF
FT                   NKNKDYKIYSCKTMDSNKVDAFKKMYDGTCDITSSNVLDTITSITFFIDFEGKDYTRFD
FT                   EKLGVGGEFGAGEEIDYVLNLLSLGFKGKYFGNDIIYHPAKKHSKSKEKYQKDYNYGRG
FT                   FGALCKKEIVYRKNYKFAKVMVSKLVRNIGGLILSSNRDYHSATIKGRINGFRQYKL"
FT   CDS             complement(74529..75686)
FT                   /locus_tag="IB136_0061"
FT                   /product="Hypothetical protein"
FT                   /inference="ab initio prediction:prodigal_2.6.3"
FT                   /protein_id="VFN44861.1"
FT                   /translation="MKTLNDDRNIMIRKYLYIFVLFIILLRKYMISFIDPNMDIGMIKS
FT                   ALFYSSIGILMLLFLFDKRKSITEMVLVGVCVLLYLLNREGAILLIVLLAVSAKQIDDK
FT                   FIVKNYLIISACFLMVAILLFNLFPSLIFNQEVHYRYIEKIDMLVTRMDFGLGNPNSVF
FT                   YHMVTIYAAYIFLRYKDYNKWDRILLFGSAFFVYQTTYSRTGFFTILAGLIFVEIIRWI
FT                   DIKKIKGLPMLLKTLPVILTLFSVIIGTVFDKSTLLNRLLASRPKFWNVYLAEKGNFLK
FT                   PFGNSYSPAIKATNPLDSSYVYIISVLGVVACILFMYLMYKGIESFIEKDKKAYLVALF
FT                   IFLLYSFAENLLLEASFSFAVVLLIKEVILNDKREIDLWKMKSRR"
FT   CDS             complement(75702..76424)
FT                   /locus_tag="IB136_0062"
FT                   /product="glycosyl transferase family protein"
FT                   /inference="protein motif:InterPro:IPR007652"
FT                   /inference="protein motif:Gene3D:G3DSA:3.90.550.10"
FT                   /inference="protein motif:SUPERFAMILY:SSF53448"
FT                   /inference="protein motif:InterPro:IPR007577"
FT                   /inference="protein motif:Pfam:PF04488"
FT                   /inference="protein motif:Pfam:PF04572"
FT                   /inference="protein motif:InterPro:IPR029044"
FT                   /inference="protein motif:dbCAN:GT32"
FT                   /inference="ab initio prediction:prodigal_2.6.3"
FT                   /protein_id="VFN44862.1"
FT                   /translation="MIPKKIHYVWFGGPKGNIENICINSWKEKLPEYEIVEWNEKNFDI
FT                   EKEIKGNKFLEECYKRKLWAFISDYTRIKVLYEQGGVYMDTDMQILKDITPLLENNRLV
FT                   CGYEDDREYINGAIIGVEKGHPFLKDLLEYYEKEVLTSSLFTIPKIMTHLMEKNYKKID
FT                   PNNYEEGIRVYDKEYFYPFGFKEDFTPECITENTFGIHWWGKSWAKKRNYFLESKHLTG
FT                   VNKIWKCCKIFASNTLRS"
FT   CDS             complement(76436..77509)
FT                   /locus_tag="IB136_0063"
FT                   /product="mannose-1-phosphate guanylyltransferase"
FT                   /EC_number="2.7.7.13"
FT                   /EC_number="2.7.7.-"
FT                   /inference="protein motif:Gene3D:G3DSA:3.90.550.10"
FT                   /inference="protein motif:SUPERFAMILY:SSF159283"
FT                   /inference="protein motif:SUPERFAMILY:SSF53448"
FT                   /inference="protein motif:InterPro:IPR001538"
FT                   /inference="protein motif:InterPro:IPR005835"
FT                   /inference="protein motif:Pfam:PF00483"
FT                   /inference="protein motif:Pfam:PF01050"
FT                   /inference="protein motif:CDD:cd02509"
FT                   /inference="protein motif:InterPro:IPR029044"
FT                   /inference="ab initio prediction:prodigal_2.6.3"
FT                   /protein_id="VFN44863.1"
FT                   /translation="MKVYNVIMAGGGGTRFWPLSRQEVPKQLINLSGEDALINETINRI
FT                   DSLAKKDDLFIVTNEKQLEALKDIVKDKCLDSNILPEPCARNTAAAIGFAAFNIMKKYG
FT                   DGVMCVYPADHYIKDEKEFKSILEKAIYIAENNDKLVTIGITPTFPSTGYGYINFNREN
FT                   TIEDVAYEVVEFVEKPNYEIAKEYVNSKKYVWNSGMFVWKVSKILEDFKRYLPKVYEKL
FT                   EDISKYLGTKEEMEKIKEIYPTIQSISIDYGIMERSNDVIVVPGDFGWNDVGSWDSLGA
FT                   IYPTDDEGNIKRGENITIDTKNSIIYSDDKLISTIGISDLIVVSTNDAVMVCRKDKAQD
FT                   VKKIVEQLKEEDRQEYM"
FT   CDS             complement(77531..79237)
FT                   /locus_tag="IB136_0064"
FT                   /product="phosphoglucomutase
FT                   (alpha-D-glucose-1,6-bisphosphate-dependent)"
FT                   /EC_number="5.4.2.2"
FT                   /EC_number="5.4.2.-"
FT                   /inference="protein motif:Gene3D:G3DSA:3.30.310.50"
FT                   /inference="protein motif:InterPro:IPR036900"
FT                   /inference="protein motif:Pfam:PF02880"
FT                   /inference="protein motif:Gene3D:G3DSA:3.40.120.10"
FT                   /inference="protein motif:SUPERFAMILY:SSF55957"
FT                   /inference="protein motif:InterPro:IPR005844"
FT                   /inference="protein motif:ProSiteProfiles:PS00710"
FT                   /inference="protein motif:InterPro:IPR005841"
FT                   /inference="protein motif:InterPro:IPR005843"
FT                   /inference="protein motif:InterPro:IPR005845"
FT                   /inference="protein motif:PRINTS:PR00509"
FT                   /inference="protein motif:SUPERFAMILY:SSF53738"
FT                   /inference="protein motif:InterPro:IPR005846"
FT                   /inference="protein motif:Pfam:PF00408"
FT                   /inference="protein motif:CDD:cd05799"
FT                   /inference="protein motif:InterPro:IPR016055"
FT                   /inference="protein motif:InterPro:IPR016066"
FT                   /inference="protein motif:Pfam:PF02878"
FT                   /inference="protein motif:Pfam:PF02879"
FT                   /inference="ab initio prediction:prodigal_2.6.3"
FT                   /protein_id="VFN44864.1"
FT                   /translation="MDYKNNYEMWLNSPYFDEQTKNELLSIKDDEKEIQDRFYKNLEFG
FT                   TGGLRGIIGAGTNRINIYTVRRATLGVLNYIMKTQGEEGKQKGIVIAHDSRYMSREFCI
FT                   EVAKTLSAYGVKAYIFEELKPTPELSFAVRYLKCAMGIVITASHNPKEYNGYKVYDSDG
FT                   GQICIDMANDIIAEVNKIDDYSTIKSIDFEEALSKNLITILDNEVDDEFIKAVKKQVLR
FT                   QNIIDEYGKKLKIIYTPIHGTGNKPVRKVLNECGFENVMVVKEQELPDSNFSTVKYPNP
FT                   EEKSVFNIAIEMAKNNGTDLIIGTDPDCDRVGIVVKDSSGEYVVLNGNQVGSLLVRYIL
FT                   ESLVEENKLPKNNPTIIKTIVTSELGAKIAKAYNVDCLNTLTGFKFIGEKIKAFEESND
FT                   RSFIMGYEESYGYLIGTHARDKDGVVSSLMICEMAAYYSSKGMNLYEALIDTYNKFGYY
FT                   KEDLKSVTLKGIDGIKKIKEMMLYFRSVKIDNVADVKVDKILDYKDGVDDLPKSDVLKF
FT                   LLEDGSWIAIRPSGTEPKIKFYFGANSDNQEDVEFKLNNLISYILNVVDSI"
FT   CDS             complement(79283..80839)
FT                   /locus_tag="IB136_0065"
FT                   /product="Probable lipid II flippase MurJ [murJ]."
FT                   /inference="protein motif:InterPro:IPR004268"
FT                   /inference="protein motif:TIGRFAM:TIGR01695"
FT                   /inference="protein motif:Hamap:MF_02078"
FT                   /inference="protein motif:PIRSF:PIRSF002869"
FT                   /inference="protein motif:CDD:cd13123"
FT                   /inference="protein motif:Pfam:PF03023"
FT                   /inference="protein motif:PRINTS:PR01806"
FT                   /inference="ab initio prediction:prodigal_2.6.3"
FT                   /protein_id="VFN44865.1"
FT                   /translation="MSKTAKAALWIMAATMFSKVLGFLRELVLANFYGTGMYADVFVLT
FT                   LNIPGLIIAVIGSAVATTYIPMYFETKKRLGDEGALKFTNNVLNICYIMAIVIAIIGLL
FT                   FTEQFVTVFAAGFRNDPAKFQAAILFTKIMISGVLFLSGSKIFSSFLQVNDSFVIPGLI
FT                   GIPYNIIIIAAIALSAGKNVWILPAGALLAMASQLLFQLPFAFKKSYKYKPYINLKDES
FT                   IKELVNLVLPMLVGVAVGQLNIFVDRLLATTLGDGKLSALNYANRLNEFVMALFVTSII
FT                   TVIYPKLAKMSGKDNKEGFISTIVKSSNCIILVVLPISIGAIILAEPLVRILFQRGKFD
FT                   ALSTDLTSIALRLYSLGLLACGVRDVLYRAFYSLSDTKTPMINGSIALIINIVLNLILI
FT                   RPLGHAGIAISTSTSNIITVILLFISLKKKNGYFGGDKIIKTGLKSLVASGVMAVATLL
FT                   IYNNLYAFMGSGTIKEIISVGAGVLGGASVYTVLIVLFKVEEMDLAFEFLRKGKQKLLR
FT                   R"
FT   CDS             complement(80954..82009)
FT                   /locus_tag="IB136_0066"
FT                   /product="Putative cell wall binding repeat 2"
FT                   /inference="protein motif:Pfam:PF04122"
FT                   /inference="protein motif:InterPro:IPR007253"
FT                   /inference="ab initio prediction:prodigal_2.6.3"
FT                   /protein_id="VFN44866.1"
FT                   /translation="MIKKISTILSLVLLISISSTIGVFADANPKRELIEGSIPEISTEL
FT                   NKRAFKDSKEVILVNEESIVDSISATPLAYAKNAPIVVTKSKNLGRVTRNYLKELGPEK
FT                   VTIVGGLKAVSKDAERNIEKMGMKVERIRGKDRYDTSLKIAREMYRTVGFDEAFLLSST
FT                   TGLENAISVYSYAAKSGMPIIWAKDEGFEEQIDFLKGKNLKKIYALGDSKEFIAEIDSN
FT                   LKNIEGIKQINKSSTNVDLIKKFYDEKDIKKIYTARLDFGSRSDVNEYISLGVVSAKEN
FT                   MPILICSDNLSRAQDKFLKDSNINDVVEVGYTVGDYSLFKSIFNLTFLSCIVLILLLLL
FT                   ITFRALRYESK"
FT   CDS             complement(82104..82790)
FT                   /locus_tag="IB136_0067"
FT                   /product="Bacterial sugar transferase"
FT                   /inference="protein motif:InterPro:IPR003362"
FT                   /inference="protein motif:Pfam:PF02397"
FT                   /inference="ab initio prediction:prodigal_2.6.3"
FT                   /protein_id="VFN44867.1"
FT                   /translation="MSGYTNDECEIPKIKSYPGADKEIASEIDYSIVKGTVLFDLYQRI
FT                   MDLVLSIIGLVIGLPLIAIFGILIKIEDKGPITYKQERLGKCGRRFYIYKLRSMRTDAE
FT                   KFGAQWAEKDDPRITKVGKFIRKTRIDEIPQLFNILKGDMGLIGPRPERPNFTVQFNEE
FT                   IPGFINRLAIKPGLTGWAQVNGGYEITPEEKLKEDIYYIKNRSILLDFKILFKTVKVVL
FT                   TGDGAR"
FT   CDS             complement(83010..85034)
FT                   /locus_tag="IB136_0068"
FT                   /product="N-acetylmuramoyl-L-alanine amidase"
FT                   /EC_number="3.5.1.28"
FT                   /inference="protein motif:Pfam:PF01520"
FT                   /inference="protein motif:InterPro:IPR002508"
FT                   /inference="protein motif:SMART:SM00646"
FT                   /inference="protein motif:Pfam:PF04122"
FT                   /inference="protein motif:CDD:cd02696"
FT                   /inference="protein motif:SUPERFAMILY:SSF53187"
FT                   /inference="protein motif:InterPro:IPR007253"
FT                   /inference="protein motif:Gene3D:G3DSA:3.40.630.40"
FT                   /inference="ab initio prediction:prodigal_2.6.3"
FT                   /protein_id="VFN44868.1"
FT                   /translation="MKKTTKLLATGMLSVAMVAPNVALAAENTTANTESNSDININLQR
FT                   KSVVLGSKSNASVKFKEKLNADSITLNFMCYDMPLEATLNYNEKTDSYEGVINYNKDPE
FT                   YLNVWELQSIKINGKDEQKVLNKEDLESMGLNLKDYDVTQEFIISDANSTKAVNEYMRK
FT                   TSAPVKKLAGATRFETAVEISKQGWKDGSSKVVIVNGELAADGITATPLASTYDAPILL
FT                   ANKDDIPESTKAELKRLNPSDVIIIGDDGSVSQKAVSQIKSAVNVNVTRIGGVDRHETS
FT                   LLIAKEIDKYHDVNKIYIANGYAGEYDALNISSKAGEDQQPIILANKDSVPQGTYNWLS
FT                   SQGLEEAYYIGGSQSLSSKIIDQISKIAKNGTSKNRVSGADRHETNANVIKTFYPDKEL
FT                   SAMLVAKSDIIVDSITAGPLAAKLKAPILITPKTYVSAYHNTNLSEKTAETVYQIGDGM
FT                   KDSVINSIASSLSKHNAPTEPDNSGSAAGKTVVIDPGHGGSDSGATSGLNGGAQEKKYT
FT                   LNTALATTEYLRSKGINVVMTRDTDKTMALGERTALSNTIKPDLFTSIHYNASNGAGNG
FT                   VEIYYKVKDKNGGTTKTAASNILKRILEKFNMKNRGIKTRTLDNGKDYLYVLRNNNYPA
FT                   ILVECAFIDNKSDMDKLNTAEKVKTMGTQIGIGIEDTVK"
FT   CDS             complement(85288..86619)
FT                   /locus_tag="IB136_0069"
FT                   /product="WD40/YVTN repeat-like-containing domain
FT                   superfamily"
FT                   /inference="protein motif:InterPro:IPR032176"
FT                   /inference="protein motif:Gene3D:G3DSA:2.130.10.10"
FT                   /inference="protein motif:Coils:Coil"
FT                   /inference="protein motif:InterPro:IPR015943"
FT                   /inference="protein motif:Pfam:PF16401"
FT                   /inference="ab initio prediction:prodigal_2.6.3"
FT                   /protein_id="VFN44869.1"
FT                   /translation="MGIGIECNKKINKSIDKTRIKKNNLNSNSNSNSNSNSNSNSNSNS
FT                   NSNSNSNSNSNSNSNSNKISNNAVDSKLMNSRIKSIDIIRGLSIALMIVCNNPGTWMRM
FT                   YPQLRHAVWHGVTLADFAFPFFVISLGVTIPISINSKLKNNKSTLSIILSIFKRSILLI
FT                   LFGFFLNYLGNPDLDTVRILGVLQRMGLVYFVTSLAYLLLKKLNVGSTATIITFLCIAT
FT                   FIIVGYYILAKPYGFELEGSLAQLVDLHFFKGHLYKPEFEPDGFLTSIVAISSGMLGCT
FT                   MGCVLLKENLGEYKKFFKILVMSIILLIGAFIFNQYFPFNKRLWSSSFVLLMAGSYGIL
FT                   LSIFYFICDIKNKSKIFTPIIALGSSPIFTYMCLEILSHVFWNVPKLTNKVDYPTTLVE
FT                   WTTYELITPWAGTTWDSLIFSLLYVLFWVIVMSIMYKKKIFIKI"
FT   CDS             complement(86753..88330)
FT                   /locus_tag="IB136_0070"
FT                   /product="cell surface protein"
FT                   /inference="protein motif:Pfam:PF04122"
FT                   /inference="protein motif:Coils:Coil"
FT                   /inference="protein motif:Gene3D:G3DSA:1.20.1270.70"
FT                   /inference="protein motif:InterPro:IPR007253"
FT                   /inference="ab initio prediction:prodigal_2.6.3"
FT                   /protein_id="VFN44870.1"
FT                   /translation="MKAPKTILTILTIALTLSSISIIPSYALTEEKLIGNGRYETAVKI
FT                   SQKAYSSSPNVVLVNDNSLADALSATPFAKAKGAPILLTESDKLDDRTEKEIKRLGAKD
FT                   IYLIGGTAVLNKDIENKLKSNGLNVERINGKDRYETSLILANKLKDIKDIKEVAVVNGE
FT                   KGLSDAVSVGAPAAQNKMPIILSSPKDGVEAFDKFIRDEKVIKAYVIGGTNSVSRAVEK
FT                   SLPNAERVSGKDRNETNAKVIEKFYTDTNLSNLYVTKDGSKNENQLIDSLAVGVLAAKN
FT                   ESPVVLVGNKLNTKQRDILSTKKLNTITQVGGNGNEEAFDEIKSLQEKTVFEAKTVEEL
FT                   TDMINIASPNDIINFKPKENTVNEAFRMVTNKPITVNIKGDCSKTLTVDMPNGEVNNYA
FT                   TLVNVIVRNIGEGGFNNHDTITILSVRDKNGRVIENTRNSDIDTLMILASANDTKLIND
FT                   GYIGKLIDNSSNSDITNNGTIDKKVNQVEDLEAKVDSIEKAIDSISQKVNKIQDILDKL
FT                   GFLKKFLS"
FT   CDS             complement(88627..91038)
FT                   /locus_tag="IB136_0071"
FT                   /product="Peptidase C1A, papain C-terminal"
FT                   /EC_number="3.4.-.-"
FT                   /inference="protein motif:CDD:cd02619"
FT                   /inference="protein motif:SUPERFAMILY:SSF54001"
FT                   /inference="protein motif:SMART:SM00645"
FT                   /inference="protein motif:ProSiteProfiles:PS00639"
FT                   /inference="protein motif:Pfam:PF04122"
FT                   /inference="protein motif:InterPro:IPR007253"
FT                   /inference="protein motif:Gene3D:G3DSA:3.90.70.10"
FT                   /inference="protein motif:Gene3D:G3DSA:2.40.50.170"
FT                   /inference="protein motif:Pfam:PF00112"
FT                   /inference="protein motif:InterPro:IPR000668"
FT                   /inference="protein motif:InterPro:IPR025660"
FT                   /inference="ab initio prediction:prodigal_2.6.3"
FT                   /protein_id="VFN44871.1"
FT                   /translation="MRKYKSKNLSKLLALLTVCFLIVSTIPVSAENHKTLDGVETAEYS
FT                   ESYLQYLEDVKNGDTAKYNGVIPFPHEMEGTTLRNKGRSSLPSAYKSSVAYNPMNLGLT
FT                   TPAKNQGSLNTCWSFSGMSTLEAYLKLKGYGTYDLSEEHLRWWATGGKYGWNLDDMSGS
FT                   SNVTAIGYLTAWAGPKLEKDIPYNLKSEAQGATKPSNMDTAPTQFNVTDVVRLNKDKET
FT                   VKNAIMQYGSVTSGYAHYSTYFNKDETAYNCTNKRAPLNHAVAIVGWDDNYSKDNFASD
FT                   VKPESNGAWLVKSSWGEFNSMKGFFWISYEDKTLLTDTDNYAMKSVSKPDSDKKMYQLE
FT                   YAGLSKIMSNKVTAANVFDFSRDSEKLDSVMFETDSVGAKYEVYYAPVVNGVPQNNSMT
FT                   KLASGTVSYSGYINVPTNSYSLPKGKGAIVVVIDNTANPNREKSTLAYETNIDAYYLYE
FT                   AKANLGESYILQNNKFEDINTYSEFSPCNFVIKAITKTSSGQATSGESLTGADRYETAV
FT                   KVSQKGWTSSQNAVLVNGDAIVDALTATPFTAAIDSPILLTGKDNLDSKTKAELQRLGT
FT                   KKVYLIGGENSLSKNVQTQLSNMGISVERISGSDRYKTSISLAQKLNSIKSVSQVAVAN
FT                   GVNGLADAISVGAAAADNNMPIILTNEKSELQGADEFLNSSKITKSYIIGGTATLSSNL
FT                   ESKLSNPTRLAGSNRNETNAKIIDKFYPSSDLKYAFVVKDGSKSQGDLIDGLAVGALGA
FT                   KTDSPVVLVGNKLDESQKNVLKSKKIETPIRVGGNGNENAFNELNTLLGK"
FT   CDS             91265..91660
FT                   /locus_tag="IB136_0072"
FT                   /product="GtrA family membrane protein"
FT                   /inference="protein motif:InterPro:IPR007267"
FT                   /inference="protein motif:Pfam:PF04138"
FT                   /inference="ab initio prediction:prodigal_2.6.3"
FT                   /protein_id="VFN44872.1"
FT                   /translation="MILKKHRETILYLFFGAFTTLVNIVSYLFFTRVILFNFMVANALA
FT                   WILAVLFAYVTNKFFVFESKRIELIFLFKEFLFFVSFRLLSGIIEMIIMYIMIDLFFVN
FT                   DITVKVFTNIIVIVLNYLFSKMIIFRK"
FT   CDS             complement(91713..93845)
FT                   /locus_tag="IB136_0073"
FT                   /product="Putative cell wall binding repeat 2"
FT                   /inference="protein motif:Pfam:PF04122"
FT                   /inference="protein motif:InterPro:IPR007253"
FT                   /inference="ab initio prediction:prodigal_2.6.3"
FT                   /protein_id="VFN44873.1"
FT                   /translation="MKISKRIMSLLTATFFIFALSINIADASSKESLVGSGRWETAIKI
FT                   SQNGWKDATNAILVNDNSIADALSATPFAKLKDAPILLTQSDKLDSRTKAELKRLGVKN
FT                   VYLIGGMNTLSTNIEKQLKSENMTFERISGNSRYETSLKLAERLDKEKSISDIVVVNGE
FT                   KGLADAVSVGSAAAQENMPIILSDPNNGIKVANSFISSKNIKKSYIIGGTYSVSSSIEQ
FT                   SLPNVKRLSGNNRNETNAKVLEEFYKNTDLKNAYITKDGMKKQGDLIDSLAVGVLAAKN
FT                   SSPVVLVGNSLDSSQYDVLNTKSFDNIVQVGGNGNEDAVKDILDLQEETIYRVKTADEL
FT                   DVALRKADANDIITFKPDDNKKITSSFSIETKKAITVELEGLYTQTITVNMPNGELTNK
FT                   GTLDGTVKIMDIKNGTFINEGDINDIDIYDPNGCKIENKSGGDIWVLTISSSAKDVNIE
FT                   NKGDISKVTNNSTSVIIRNSGNIDTLSGINAPAISGNKPRVDDTDKDEKRASGIYPTSE
FT                   PLSPARAGYISVKIFTKPEDTNYKIYYRVVSSRPSALYIGDRIDTSDWTAVPSSVLPFT
FT                   IKAENGYYIEAVEINSDTKKVSRWGKSDYIDDGFYLKSETAKGLSADIDFDGDYVKLTA
FT                   TGADSGCTVYYRIVSKKPVSMNVGDKVTISDWDEITTNRVRIEANDVKDKYIELVELDD
FT                   STNKVTRWGASDKVVE"
FT   CDS             complement(93878..94585)
FT                   /locus_tag="IB136_0074"
FT                   /product="Putative deacetylase LmbE-like domain
FT                   superfamily"
FT                   /inference="protein motif:InterPro:IPR024078"
FT                   /inference="protein motif:Pfam:PF02585"
FT                   /inference="protein motif:SUPERFAMILY:SSF102588"
FT                   /inference="protein motif:InterPro:IPR003737"
FT                   /inference="protein motif:Gene3D:G3DSA:3.40.50.10320"
FT                   /inference="ab initio prediction:prodigal_2.6.3"
FT                   /protein_id="VFN44874.1"
FT                   /translation="MIEATLFFSPHQDDETLSMGSAIIEHVERSDTHVILCTDGSKSII
FT                   RKVLDDGGSCSYHIKDVHKYSLSESDFSKNRDEEFKNSCKAMGVKENNIHIENNRAHDG
FT                   ELSKEKARDIMLKYLEKYPDAKVKTVTPYKALGIHEDHRALGEAALELYREGKIKDLRF
FT                   YVEPYDYNDFKKVNPNVRVWKVLSSQEEKLLNAMDAYKKWNPENGNYAIGYHSVKSHFD
FT                   ELKSNKIQYVHAP"
FT   CDS             complement(94694..96565)
FT                   /locus_tag="IB136_0075"
FT                   /product="cell wall binding protein"
FT                   /inference="protein motif:Pfam:PF04122"
FT                   /inference="protein motif:InterPro:IPR007253"
FT                   /inference="ab initio prediction:prodigal_2.6.3"
FT                   /protein_id="VFN44875.1"
FT                   /translation="MNRKNLYVIMAAAMVSTSVAPSFAAEATQVKKQTITKKEATELVS
FT                   KVRELMAQRYTGGSQVGQPIYEIKVGETSSQLKIITNIDELEKLVNALGENKELLVTIA
FT                   DKGHTTNSANEVVAEAIEKYENSADLSAEANSITEKAKTEATGIYGVATVEASYDSTKD
FT                   KLVITLKDKTDVVTSKTLQIGIGDEKVDLTANPVDIAGTNLDPSAEGFRVSKINKLGVE
FT                   GAKNIADIQLAEITIKNSDLNTVSPQDLYDGYRLTIRGNTIANSVGKSISDISSKDSET
FT                   GKYKFTVKYTDTSGKAIELTVESTNDKELKDVKDALNGNTKVNLIAGEDRYATAVAIAK
FT                   ETEYTDNIVIVNSNKLVDGLAATPLAQSKKAPILLASDNEIPKVTLDYIKEIIKKSPSA
FT                   KIYIVGGESAVSNTARKQLESVTKNVERLAGDDRHTTSVAVAKAMGSFKEAFVVGAKGE
FT                   ADAMSIAAKAAELKAPIIVNGWNDLTADAIKLMDGKEIGIVGGSNNVPSQIENQLADID
FT                   KDRKVQRVEGETRHDTNAKVIETYYGKLDKLYIAKDGYGNNGMLVDALAAGPLAAGKGP
FT                   ILLAKNDITNSQKNTLDKKLNLGAEVTQIGNGVELTVVQKIGKILGW"
FT   CDS             complement(96979..99321)
FT                   /locus_tag="IB136_0076"
FT                   /product="protein translocase subunit SecA"
FT                   /inference="protein motif:InterPro:IPR000185"
FT                   /inference="protein motif:Pfam:PF07516"
FT                   /inference="protein motif:Gene3D:G3DSA:3.40.50.300"
FT                   /inference="protein motif:SUPERFAMILY:SSF81886"
FT                   /inference="protein motif:SUPERFAMILY:SSF52540"
FT                   /inference="protein motif:ProSiteProfiles:PS51196"
FT                   /inference="protein motif:CDD:cd00046"
FT                   /inference="protein motif:TIGRFAM:TIGR00963"
FT                   /inference="protein motif:PRINTS:PR00906"
FT                   /inference="protein motif:InterPro:IPR011130"
FT                   /inference="protein motif:InterPro:IPR020937"
FT                   /inference="protein motif:InterPro:IPR011116"
FT                   /inference="protein motif:SMART:SM00958"
FT                   /inference="protein motif:InterPro:IPR011115"
FT                   /inference="protein motif:Pfam:PF07517"
FT                   /inference="protein motif:Coils:Coil"
FT                   /inference="protein motif:SMART:SM00957"
FT                   /inference="protein motif:SUPERFAMILY:SSF81767"
FT                   /inference="protein motif:ProSiteProfiles:PS01312"
FT                   /inference="protein motif:InterPro:IPR001650"
FT                   /inference="protein motif:InterPro:IPR027417"
FT                   /inference="protein motif:InterPro:IPR036266"
FT                   /inference="protein motif:InterPro:IPR014018"
FT                   /inference="protein motif:Pfam:PF01043"
FT                   /inference="protein motif:Hamap:MF_01382"
FT                   /inference="protein motif:InterPro:IPR036670"
FT                   /inference="protein motif:SMART:SM00490"
FT                   /inference="protein motif:Gene3D:G3DSA:1.10.3060.10"
FT                   /inference="ab initio prediction:prodigal_2.6.3"
FT                   /protein_id="VFN44876.1"
FT                   /translation="MSVLDVILDKTDELEIKKLNNIVDKIDALEDKIQILDDEALKNMT
FT                   NVFKDKLSKGETLDDILPEAFAVVREVSKRILGMRQYRVQLIGGIVLHQGKIAEMRTGE
FT                   GKTLVGVAPVYLNALTGKGVHVITVNDYLAQRDKELMQPVYEFLGLTVGVIINGQQPVE
FT                   RKLQYQCDITYGTNNEYGFDYLRDNMVTQKSEKVQRELNFAIVDEVDSILIDEARTPLI
FT                   IAGGGDEGTKLYELANAFIKNIRDEDFEMDRKDKTIALTASGLSKAEKFFGIENITHID
FT                   NIEIFHHVNQSLRAHKLMNIDVEYVVRDNEILIVDEFTGRIMDGRRFTDGLHQAIEAKE
FT                   GVKINDESKTMATVTFQNFFRLYSKLSGMTGTAKTEESEFEATYKINVVQIPTNKPVIR
FT                   ADLHDKVFKTERAKYNAVVEEIIRINKTKQPVLVGTVSIEKSEKLSKLLKKKGVKHEVL
FT                   NAKQHDKEAEIISKAGKLGSVTIATNMAGRGTDISLGAGDKEEEEKVKELGGLYVIGTE
FT                   RHETRRIDNQLRGRSGRQGDPGTSRFFVSLEDEVIKLYGGKSIEKILKRMNANEDDALE
FT                   SKALNRAIERAQKGIEGKNFEQRKNVLKYDDTINEQRKVIYDERNKVLDGSDIEEEIQK
FT                   MVMDIITEAAEKYLKKFRDYHGYFKYLYNTFMPADTLLIPDLDKKNVEEIVNQTYQISK
FT                   RVYDLKKMMIGIEELAQLEKRVLLQVVDTYWVDHIDAMDQLRQYIGLKSYAQKDPFKEY
FT                   AIEGYEMFEALNRNIRITTVQYLYKFN"
FT   CDS             complement(99567..101765)
FT                   /locus_tag="IB136_0077"
FT                   /product="S-layer protein"
FT                   /inference="protein motif:Pfam:PF04122"
FT                   /inference="protein motif:InterPro:IPR007253"
FT                   /inference="protein motif:Pfam:PF12211"
FT                   /inference="protein motif:InterPro:IPR021071"
FT                   /inference="ab initio prediction:prodigal_2.6.3"
FT                   /protein_id="VFN44877.1"
FT                   /translation="MNKKNLAMAMAAVTVVGSAAPIFADTTVKEEGYTVVQDKYEKLLK
FT                   ELKAKIKDGTITSVGVEFDGKPITTLAPKADGSDKDAIAEQLETLTKNQLKGLGDGKYV
FT                   DFKITYGAKAEVPAASLSADDIQKYADQINASEKILVEVAAGSEAGIAKFDSVNNKVIA
FT                   GDAPLKVKDAVKATVTTNGSNKKVLTISAATGLSGFSYGTLKDTGASSSDVDAITLDTT
FT                   NATITEGDTKVLDFDNSFKFNESTKKVGSLVTPNTTNTPADPGTKTTVRVIKAVEKTID
FT                   VSSNSTTKAKDLAKQYVFTDVSDTDPESLSYMLKNINDGKVAVKNSDGDYEVTIFPEGK
FT                   RLNTLSASSAKTILGDKDTPAKIVLKASTTKKLADYIDDLITYNNSYSNVQTVAGSDRI
FT                   ETAIELSRKYYNSTDKNALYGDPVNNVVLVGSQAIVDGLVASPLAAEKDAPLLLSSKDK
FT                   LDSSTRAEIKRVMDLNSSTGIKNNKEVFIAGGVNSISKDVENELKDMGLKVTRLSGDDR
FT                   YETSLAIADEIDINDKAYVVGGTGLADAMSIAPVASQIKDGEATPIVVVDGKSDKLSKE
FT                   AEDFLDDAQVDIIGGENSVSAKMEDYIDDATGKSPERISGADRQATNAEVIKEYFDKDG
FT                   VSNYFLAKDGSTKEDQLVDALAAAAVAGNYGSKHNEDGDITTDASPAPIILATDNLSAE
FT                   QHVAVSKTATTNGAKNLVQVGQGIADSVVSKLKDLLDM"
FT   CDS             complement(102055..103653)
FT                   /locus_tag="IB136_0078"
FT                   /product="cell wall binding protein"
FT                   /inference="protein motif:Gene3D:G3DSA:2.60.40.10"
FT                   /inference="protein motif:InterPro:IPR013783"
FT                   /inference="protein motif:CDD:cd05379"
FT                   /inference="protein motif:SUPERFAMILY:SSF55797"
FT                   /inference="protein motif:InterPro:IPR014044"
FT                   /inference="protein motif:Pfam:PF00188"
FT                   /inference="protein motif:Gene3D:G3DSA:3.40.33.10"
FT                   /inference="protein motif:Pfam:PF04122"
FT                   /inference="protein motif:InterPro:IPR035940"
FT                   /inference="protein motif:InterPro:IPR007253"
FT                   /inference="ab initio prediction:prodigal_2.6.3"
FT                   /protein_id="VFN44878.1"
FT                   /translation="MKVNKRVLSIGLTISLIMAGAPNINALSSIEKIQGKDRYETSALI
FT                   ADKQIYDTIILVNTDNSIVDGLSASGLSGVAKAPIMLVQRDKIPTDVEKRLKDVKNAYV
FT                   IGTEDTIGKSVENQLKNKGIEVKRIGGEDRIKTSYLIAKEISAIKPVNDGDKVFLVNGY
FT                   TGEADAMSVSSVAARDGVPVILTDGKSIPFKVDGVQCYSLGSEEIMSNELVSKTNSVRI
FT                   AGKDRFETNKKVIQRFYKGTKKFYVSQGYKLVDAVAGSPLAKDKPIVLVNDGSDKSVLR
FT                   GADEVTSLGGMDKKVVDQCISSASDKNTMPTITANDVEISVGDKFDNSMLNIVATDYYG
FT                   NDLKANIKGNVDINKAGTYVLNISVVDNLGQKSEISVNVKVVVNASTKDSNSYEFKAMV
FT                   SNEMYDLVNSYRKEKGKKSLRELDSLAGMANAWSKYMEDKKVFAHEIDGKNAAEVFFGF
FT                   GARSGENIAYLPMNVKSVYTSKDAKEMAESIFDLWKKSSKYNENMLKEEFYSFGFGMHV
FT                   SSKGEVNATMEFLNS"
FT   CDS             complement(103872..105524)
FT                   /locus_tag="IB136_0079"
FT                   /product="cell wall binding protein"
FT                   /inference="protein motif:SUPERFAMILY:SSF55797"
FT                   /inference="protein motif:InterPro:IPR013783"
FT                   /inference="protein motif:CDD:cd05379"
FT                   /inference="protein motif:InterPro:IPR014044"
FT                   /inference="protein motif:Pfam:PF00188"
FT                   /inference="protein motif:Gene3D:G3DSA:3.40.33.10"
FT                   /inference="protein motif:Pfam:PF04122"
FT                   /inference="protein motif:InterPro:IPR035940"
FT                   /inference="protein motif:InterPro:IPR007253"
FT                   /inference="protein motif:Gene3D:G3DSA:2.60.40.10"
FT                   /inference="ab initio prediction:prodigal_2.6.3"
FT                   /protein_id="VFN44879.1"
FT                   /translation="MENNHNINIKYKNHQGDMKMNKKILSLGLAVSLILVNFKSVNASS
FT                   VVEKIYGKDRYETAAKIADKQTYETVILVNTEKSLADGLSASGLSGATKAPILFTQQNK
FT                   IPADTNRCLKNIKKAYIIGTEDTISKSVEKELDSKNIEVKRIGGEDRLKTSYLIAKEIA
FT                   TIKKVDKVLLTNAYSGEADAMSVSSVATRDGAPIILTDGKSVPFDVKNIQSYCIGSEEI
FT                   MSNPLVKNTNSVRIEGTDRFETNKNVIDYFFNSADGFYVSDGYQLVDAIAAAPLTKNSP
FT                   MVLVNDGSDKTVLEGAKNITSVGEINEKVIQQCINASNSNGQPPTITVGSTEVYKGEKF
FT                   DTGKLNIVAKDNTGKVLPIEVDGFIDTNRVGTYILTLKATDEWGKSTGKRVEIKVLDDK
FT                   SHDYNSPEFKKMVSTEMYNLINSYRKEKGKEPLLVSSRLEGMANAWSKYMMDKKVFAHY
FT                   IDGKNAPQVFSEFGMRSEENIAYIYIDSKNVQTTQDAKDLAKAIFEVWKKSPEYNANML
FT                   SNEFYSTGFGLYILSDGQVHATQEFLNGNEGSL"
FT   CDS             complement(105840..107720)
FT                   /locus_tag="IB136_0080"
FT                   /product="Putative cell wall binding repeat 2"
FT                   /inference="protein motif:Pfam:PF04122"
FT                   /inference="protein motif:InterPro:IPR007253"
FT                   /inference="ab initio prediction:prodigal_2.6.3"
FT                   /protein_id="VFN44880.1"
FT                   /translation="MSKRKSFIRTIAVSTMAVAVTGSATCAYAAPVLQGTKTYEKVNTI
FT                   DISVDSVENIVYSFQASIKVQGEVEVVDNEQKEKITWSDNIKSQIKSGNANATCRVEYN
FT                   KSSNTTTLDIYVTSNEDLLDGNRLNIGRISVKKSGSNSNADYKVLGKGTNDKPALKIVT
FT                   YNNKTVDYENISSDEGLIFTLINESEVKPIGGTGSSKNDPEKYKVEKSEALEYLLNNIR
FT                   INYSIVSKETQESGSNVILKLGLAQKTTKGRKATINKYVEVTLPKSLEYIVENELSKPD
FT                   ELPPDNGNGGNNGGGSNSGGSSSGGSSGGGSSSDSTSNVTVKKLKGADRFETAIKISQS
FT                   GWTKSDTVVIVNGEDKSMVDGLTATPLASVKNSPILLSSNEKLPQKTVEELKRLNPSKV
FT                   IVIGGNNSMPNSVVEAIKAVNSKISVQRIGGDTRYQTSINIAKEIDKTNNVSKLYIGAG
FT                   NGEADSLSIASLAGKEKTPIVLTQKDGVDNEAEQFIKSNKVSNIYFIGGVEKISNKAIE
FT                   QVGKIANKDISNNRVAGQTRQETNAKVIDKFYSQSKLDGVVVANQDKLIDALAVGPLAA
FT                   KNNSPVILATNTLDKSQESSLKGKNSSKLFEVGGGIASSVIDKIKSLIEK"
FT   CDS             complement(107924..113887)
FT                   /locus_tag="IB136_0081"
FT                   /product="Peptidase family M60"
FT                   /inference="protein motif:InterPro:IPR013783"
FT                   /inference="protein motif:SUPERFAMILY:SSF49785"
FT                   /inference="protein motif:SUPERFAMILY:SSF49265"
FT                   /inference="protein motif:ProSiteProfiles:PS50022"
FT                   /inference="protein motif:ProSiteProfiles:PS51766"
FT                   /inference="protein motif:ProSiteProfiles:PS50222"
FT                   /inference="protein motif:ProSiteProfiles:PS51723"
FT                   /inference="protein motif:CDD:cd00063"
FT                   /inference="protein motif:InterPro:IPR003961"
FT                   /inference="protein motif:Coils:Coil"
FT                   /inference="protein motif:Pfam:PF13402"
FT                   /inference="protein motif:InterPro:IPR002048"
FT                   /inference="protein motif:Gene3D:G3DSA:2.60.120.260"
FT                   /inference="protein motif:InterPro:IPR031161"
FT                   /inference="protein motif:Gene3D:G3DSA:1.10.1330.10"
FT                   /inference="protein motif:InterPro:IPR016134"
FT                   /inference="protein motif:SMART:SM00060"
FT                   /inference="protein motif:InterPro:IPR000421"
FT                   /inference="protein motif:InterPro:IPR008979"
FT                   /inference="protein motif:Gene3D:G3DSA:1.10.238.10"
FT                   /inference="protein motif:SMART:SM01276"
FT                   /inference="protein motif:Gene3D:G3DSA:2.60.40.10"
FT                   /inference="protein motif:InterPro:IPR018247"
FT                   /inference="protein motif:InterPro:IPR036439"
FT                   /inference="protein motif:ProSiteProfiles:PS50853"
FT                   /inference="protein motif:SUPERFAMILY:SSF63446"
FT                   /inference="protein motif:ProSiteProfiles:PS00018"
FT                   /inference="protein motif:InterPro:IPR036116"
FT                   /inference="ab initio prediction:prodigal_2.6.3"
FT                   /protein_id="VFN44881.1"
FT                   /translation="MKKAISCVLAVSMCSAPLNVFAEPILEGKLRAVEKSVTEKLRGSL
FT                   EVDLNFSLPIKNSESESMTNMQLRLKDDSNNSGIIKLGEKDSGTVNVGTDNIEYTIKKL
FT                   SASRSEIKNKDENISYYNIVFNNLPVGKYNVEVSGDGFKNKEIKDIDISSYSQRVLLSN
FT                   RASVDNKNKPLNYELFLMGDVNGDGKVDKSDYNKVLENIDSNKREFDLNRDGKVDIVDL
FT                   DYVQKNLGQSEDAKSLESIVSTNPIVDTSKVELKGNSDVDINGNVENLFSGENNGVTIS
FT                   SKNDEISEEKPAVMDIALSEALNMEVINIKAPEGTAPAKGIVEVTDKDGNVQQIPYENK
FT                   EYMKNLKDEEQQEEVNNEQEEVNQEEVNNKDENINQTDNNSNNKDENNDKQQENSDKQE
FT                   ANSNTNQDKNNDKENSSMDKPNSDEDTPKEEGNISKDDNSTTSTYSRSALETYADVQNS
FT                   DIVINLGKQVAVKKITIKITATTANDRNLAEISKVEFLNNVYKEIPKPEMNIPKINKIS
FT                   TSTAVGNEKVSFYWNNEVNVSAYELILDKIDSKGKVLSTKKLQTSKNTIEVRDIEAYGL
FT                   YRVSIQSLNGDWSSGYKDATPENLDGVPENVDSNYKPIQFSPDSILEFQVVPDTKPEPP
FT                   EGINVKGKFKSLDVSWKNHKQAKDFDLYYKEKGSNGSWIKYNDKLIRGTSSKIEGLKDN
FT                   TTYEVRMTATNHLGTSGMSKTYIGTTESMDAPTTPNYRLINTPKENGGFGIPTNHIVDV
FT                   VYPDGYDKSEYSDKNPFDKFNVVDGDFTTHWTFPTYNAAEGTNRGPIITFDKSYTMDTF
FT                   MATPRFDVSDKTINDFEVRYWDENGQLHNLGDVPFETKTDPVNNNKYVMVRLKEPITAT
FT                   KIQVSVCSSYSYKSNISELKFYEYDSIEDDVRNLFMDGLQVELKEDVTQEKITELKDRL
FT                   NTPDKASGEYHPYKTVIERELKLAQDLYNDRATLTDVTTVNQEINKLGKYKDKNGQYTV
FT                   NSNNLGMQNDWQALGVAARAGDEITVYVGSKSGKTPKLIYTQYYGESGAYKSGEINLNT
FT                   GKNVIQLSKLHSLDIECGGSLYIRYAEDTPSGGDIKVRVAGATKIPHLNLNGTINDKSP
FT                   AGVSESKKKIKAYIEELAKYKDAVKGEPYYPGTNVGNSYGYSEKTGVLNTTDIESDKVT
FT                   LNVPATAVYQEISKGNSDLNTQVDRLYNSMLAWEQIMDLVYSERGVFKTQDLDGNGTVD
FT                   DNEFNLTKNDMAPKSRMNIKYQRMFIGAFMYASGLHVGVEYGSVPGLMNGVPFQIDDSG
FT                   KATGGNLFGWGIGHEIGHVTDIGKMTYSETSNNVLALLAQTFDDKTHSRLEGSTMDKIY
FT                   EHVTSNSLGIPSNVFERLGMLWQLHLAYDDDFTGSMLKNNSDADLSNDTFYAKISRKYR
FT                   ALSSSDPINSLPKDQMLVAMASSVVEKDLRDYFKAWGVEITPELNSIMDSKNYEKESRK
FT                   IQYVNDEARRKILNENIASMAKDTKVSASFSDGIQSGSLVKSNKISIDLDVDKDKDKIL
FT                   GYEIIRSDGNYLDGENGTQVKYRTVGFVDAKGNSKTKFTDNISPLNNRAFTYKVVAYDY
FT                   HLNPTEEFEVGTVKLSDEGKINKSAWSFITNTVSDGDVRTENDSHGPLQNPEIDNIKDN
FT                   DASTTYKGKIISKAEWNKDPQKDPDINVEENPYIIVDMKETLPIVGLKYTKPETEARKF
FT                   SLKGLFNFRKNTSTTYNPLTNYKIQVSNDKKNWEDVSQGTFEYGQDLVGGGKDQDNEAR
FT                   VTFNKDGKLWTYQARYVKLISNNKSNIEVAELDIIGPPGDNIEIGIINNADETRTNGIG
FT                   KLAEDYVYQSDDSSTSEDETGKIPAGSIVITGEYSGNPAFNLPLLIDKNNKTISGEALL
FT                   FAEVPEKGELGEISKGTWVYYMPKENFDSLSDKVKAELYRYNDLQGDTPVGQRFVSDTM
FT                   YVPVGAKNYDELKTISLTDSNSKARKATRNSIDISNKKVITVSNKVKGNIVRDK"
FT   CDS             complement(114268..115701)
FT                   /locus_tag="IB136_0082"
FT                   /product="Cysteine-rich secretory protein family"
FT                   /inference="protein motif:SUPERFAMILY:SSF55797"
FT                   /inference="protein motif:CDD:cd05379"
FT                   /inference="protein motif:InterPro:IPR014044"
FT                   /inference="protein motif:Pfam:PF00188"
FT                   /inference="protein motif:Gene3D:G3DSA:3.40.33.10"
FT                   /inference="protein motif:Pfam:PF04122"
FT                   /inference="protein motif:InterPro:IPR035940"
FT                   /inference="protein motif:InterPro:IPR007253"
FT                   /inference="ab initio prediction:prodigal_2.6.3"
FT                   /protein_id="VFN44882.1"
FT                   /translation="MKSTLGVENNMKNSKKILAIGLTLFLVMVNTPMVNALTSVEQIKG
FT                   NDRYETAAKIADKQNYNTAILINSDNSLADGLSASGLAGALNAPILMTKQNQIPNTTME
FT                   RLNKAKTVYIIGSESTISKNVENQLLSKKKVVQRIFGENRFDTSIKIAEKIKEIKPIDK
FT                   VIIANGFTGEADAISASPVAARDGVPIILTDGNSVGFDTTGLKSYALGSSEIISDELVK
FT                   STNSIRLGGTDRFETNKIVIQEFYKNSKEFYLSKGLQLTDALAASTIAKNAPVVLVENG
FT                   SNKSILSGADKLTVLGGINQNVIKQCINQASPNQQGLYYNPNDRAFKERIKGKVYALTK
FT                   QYRKENGVRALSVASRLEGLANDWSNLMANKKTLSHTINGKNSYSTFLKYLDWSEIKPG
FT                   YIAVQGENIIKYKIPDKPVYTNRDADDIGNFIFNEWKTNPEEGTNMLHKGYEIMGFGIA
FT                   ITGDKNLYATHEFYGRYKE"
FT   CDS             complement(116133..118028)
FT                   /locus_tag="IB136_0083"
FT                   /product="cell wall binding protein"
FT                   /inference="protein motif:Pfam:PF04122"
FT                   /inference="protein motif:Gene3D:G3DSA:2.30.42.10"
FT                   /inference="protein motif:Gene3D:G3DSA:3.40.50.2300"
FT                   /inference="protein motif:InterPro:IPR007253"
FT                   /inference="ab initio prediction:prodigal_2.6.3"
FT                   /protein_id="VFN44883.1"
FT                   /translation="MLSNKKRSMAIVMAGATVMSAAAPIFADNTVTENVDKNYTVSAKD
FT                   SAKLIEEVRKALEVKFEDTKAGANVNDRVYDIKVDNVNLTNATQLQNKINSLTEGQSLK
FT                   VTIQDKGHQVLGGKVVDYKIENYKTAQEIVDAVNAYNATLAEDSDNKLTATIKSTNTVE
FT                   VKRAKDSANVITLNVGDQHLDFSKVITSEEGTFEGYEKSYSDIDSKELHTITVKNADLQ
FT                   DISAEELFDGIRLTTLGREIVNKVKNGYALTFENEAILTQEQEDSDDKDKPEKSSFDIV
FT                   LSKANEKPETISVSSKNHKLVRDLHKVLTDVKDGKELKVEVLSGDSRFTTAVEVSKERF
FT                   KDGEAEAIILVGEDAIVDGLASAPLASQKNAPILLSKKDSLPSEIEAEILRVLGSNLSS
FT                   KKIYIVGGESKVSKETEEKLSKLGVSKVERVSGEDRFETSLEIAKQLKDTFKTAFVVGG
FT                   NGEADAMSISARAAQFGAPIIVTGNELDANAEKLLKGKELEIVGGENSVSKEVEDKLVD
FT                   IDLNNKVERLAGENRKDTNAKVINKYYAGATKAYVAKDGYVGGNGQLVDALTAAPLAAS
FT                   SKAPIVLTTEELSKSQEEVVELRLKNATKLVQIGEGIAKNAIEKIAEKINLFTKN"
FT   CDS             complement(118655..118798)
FT                   /locus_tag="IB136_0084"
FT                   /product="six_Cys_in_45: six-cysteine peptide SCIFF"
FT                   /inference="protein motif:InterPro:IPR023975"
FT                   /inference="protein motif:TIGRFAM:TIGR03973"
FT                   /inference="protein motif:Pfam:PF13165"
FT                   /inference="ab initio prediction:prodigal_2.6.3"
FT                   /protein_id="VFN44884.1"
FT                   /translation="MENKHVKTLSQATLKQSAAKGGCGECQTSCQSACKTSCTVANQEC
FT                   ER"
FT   CDS             complement(118864..119226)
FT                   /locus_tag="IB136_0085"
FT                   /product="TIGR04086_membr: putative membrane protein,
FT                   TIGR04086 family"
FT                   /inference="protein motif:Pfam:PF12670"
FT                   /inference="protein motif:TIGRFAM:TIGR04086"
FT                   /inference="protein motif:InterPro:IPR023804"
FT                   /inference="ab initio prediction:prodigal_2.6.3"
FT                   /protein_id="VFN44885.1"
FT                   /translation="MGKSNYIFKGLGYAYIITLAVLLVYNLFLTFTDIGGDNITMVSSF
FT                   ITTISAAIGGFYTSKHMKEKGLMYGLLVGLLYIVCIFLTVFLAQEKFVFEIGMIYKLLL
FT                   ISAAGGIGGVLGVNFK"
FT   CDS             complement(119284..119577)
FT                   /locus_tag="IB136_0086"
FT                   /product="protein translocase subunit YajC"
FT                   /inference="protein motif:TIGRFAM:TIGR00739"
FT                   /inference="protein motif:InterPro:IPR003849"
FT                   /inference="protein motif:Pfam:PF02699"
FT                   /inference="protein motif:SMART:SM01323"
FT                   /inference="protein motif:PRINTS:PR01853"
FT                   /inference="ab initio prediction:prodigal_2.6.3"
FT                   /protein_id="VFN44886.1"
FT                   /translation="MPQQQIIMSIGLWVVVIAIFYFLMIRPQKKKDKQLKEMRSSLSVG
FT                   DKVITIGGIVANVAKVEDDVVILELGPNRTKVPFEKWAIGTVKSKKEEIEED"
FT   CDS             complement(119711..120832)
FT                   /locus_tag="IB136_0087"
FT                   /product="tRNA-guanosine34 transglycosylase"
FT                   /EC_number="2.4.2.29"
FT                   /inference="protein motif:SUPERFAMILY:SSF51713"
FT                   /inference="protein motif:Gene3D:G3DSA:3.20.20.105"
FT                   /inference="protein motif:InterPro:IPR002616"
FT                   /inference="protein motif:TIGRFAM:TIGR00449"
FT                   /inference="protein motif:InterPro:IPR004803"
FT                   /inference="protein motif:Pfam:PF01702"
FT                   /inference="protein motif:Hamap:MF_00168"
FT                   /inference="protein motif:InterPro:IPR036511"
FT                   /inference="protein motif:TIGRFAM:TIGR00430"
FT                   /inference="ab initio prediction:prodigal_2.6.3"
FT                   /protein_id="VFN44887.1"
FT                   /translation="MYAVRYELIKTCKQSGARLGRLHTPHGIIETPIFMPVGTQATVKS
FT                   MTPEELKEIGSQIILSNTYHLYMRPGHELIKRAGGLHKFMNWDKPILTDSGGFQVFSLG
FT                   PLRKIKEEGVEFRSHLDGSKHFLTPEKAMEIQNALGSDIMMAFDECAPYPSDREYVKNS
FT                   LERTTRWLKRCKDAHNNTDKQALFGIIQGGMYKDLREQSAKEITNIDLPGYAIGGLSVG
FT                   EPKPLMYDVLEHTTPLMPKDKPRYLMGVGSPDDLVEGVIRGVDMFDCVLPTRIARNGTA
FT                   MTSQGKVVVRNATYAEDFTPLDPECDCYACKNYSRAYIRHLIKANEILGARLITTHNLH
FT                   FLLNLMKQIRQAIMEDRLLDFRNEFFAKYGYEI"
FT   CDS             complement(120911..121396)
FT                   /locus_tag="IB136_0088"
FT                   /product="Fumarate reductase/succinate dehydrogenase,
FT                   transmembrane subunit"
FT                   /inference="protein motif:InterPro:IPR034804"
FT                   /inference="protein motif:Gene3D:G3DSA:1.20.1300.10"
FT                   /inference="ab initio prediction:prodigal_2.6.3"
FT                   /protein_id="VFN44888.1"
FT                   /translation="MHSLQKQKKNNPILKIAFIFERVLAVVVLIAVFLGTIDVLRLMWG
FT                   AYIVDFQNPVQYSQLNDFLAQILLLVIGVELVVMLSLHIPGAFIEALLYAIARKMLLLP
FT                   KNEGMIDVLIGVIAIAGLFAIKKFLVTKDKSALNIMSIHDEEAIKEQQNKEDEDKSI"
FT   CDS             complement(121408..122433)
FT                   /locus_tag="IB136_0089"
FT                   /product="S-adenosylmethionine:tRNA
FT                   ribosyltransferase-isomerase"
FT                   /EC_number="2.4.99.17"
FT                   /EC_number="2.-.-.-"
FT                   /EC_number="5.-.-.-"
FT                   /inference="protein motif:Hamap:MF_00113"
FT                   /inference="protein motif:Pfam:PF02547"
FT                   /inference="protein motif:TIGRFAM:TIGR00113"
FT                   /inference="protein motif:SUPERFAMILY:SSF111337"
FT                   /inference="protein motif:Gene3D:G3DSA:3.40.1780.10"
FT                   /inference="protein motif:InterPro:IPR003699"
FT                   /inference="protein motif:InterPro:IPR036100"
FT                   /inference="ab initio prediction:prodigal_2.6.3"
FT                   /protein_id="VFN44889.1"
FT                   /translation="MKTSDFKFDLPQELIAQVPIEDRASSRLMVLDKETGNIEHKVFRD
FT                   IIEYLNPGDCLVLNNTRVIPARLIGEKLETGGKIEFLLLKRTEEDTWQALVKPGKRAKV
FT                   GTKFSFGNGKLIGEVVDLSDEGSRIIKFHYDGIFEEILDELGNMPLPPYITARLDEKER
FT                   YQTVYSKHNGSAAAPTAGLHFTEELLNKIKEKGVDIAFVTLHVGLGTFRPVKVEDVLNH
FT                   KMHSEYYMVSQEAADKINRAKENGKNVICVGTTSCRTIESACNEYGKMKETSGWTEIFI
FT                   YPGYKFKVLDKLITNFHLPESTLIMLVSAICGKDNVLNAYNEAVKERYRFFSFGDAMII
FT                   K"
FT   CDS             complement(122751..123770)
FT                   /locus_tag="IB136_0090"
FT                   /product="Holliday junction ATP-dependent DNA helicase
FT                   RuvB"
FT                   /EC_number="3.6.4.12"
FT                   /inference="protein motif:Pfam:PF05491"
FT                   /inference="protein motif:InterPro:IPR008823"
FT                   /inference="protein motif:ProDom:PD005323"
FT                   /inference="protein motif:CDD:cd00009"
FT                   /inference="protein motif:InterPro:IPR008824"
FT                   /inference="protein motif:SMART:SM00382"
FT                   /inference="protein motif:Gene3D:G3DSA:3.40.50.300"
FT                   /inference="protein motif:InterPro:IPR036390"
FT                   /inference="protein motif:Gene3D:G3DSA:1.10.10.10"
FT                   /inference="protein motif:TIGRFAM:TIGR00635"
FT                   /inference="protein motif:InterPro:IPR003593"
FT                   /inference="protein motif:SUPERFAMILY:SSF52540"
FT                   /inference="protein motif:Gene3D:G3DSA:1.10.8.60"
FT                   /inference="protein motif:Hamap:MF_00016"
FT                   /inference="protein motif:InterPro:IPR036388"
FT                   /inference="protein motif:Pfam:PF05496"
FT                   /inference="protein motif:SUPERFAMILY:SSF46785"
FT                   /inference="protein motif:InterPro:IPR027417"
FT                   /inference="protein motif:InterPro:IPR004605"
FT                   /inference="ab initio prediction:prodigal_2.6.3"
FT                   /protein_id="VFN44890.1"
FT                   /translation="MQGFEDENRIITSTMKMEDIDIENSLRPKTLEDYLGQEKSKEQLS
FT                   IFIEAAKSRNEQLDHVLLYGPPGLGKTTLASIIANEMGVNLRITSGPAIERAGDLAAIL
FT                   TNLNENDVLFIDEIHRINRSVEEVLYPAMEDFCLDIIIGKGPSARSIRLDLPKFTLIGA
FT                   TTRAGMLTNPLRDRFGVICKLDYYTVDELSKIVLRSSSILDAEIQSNGALELAKRSRGT
FT                   PRIANRLLKRVRDFAQVRADGKITDKVAKDALELLGVDSLGLDFVDEKLLMTIIEKFRG
FT                   GPVGLDTLAASIGEDRNTIEDVYEPYLLQLGFINRGPRGRVAMPLAYEHLKIPYPNEK"
FT   CDS             complement(123877..124479)
FT                   /locus_tag="IB136_0091"
FT                   /product="Holliday junction ATP-dependent DNA helicase
FT                   RuvA"
FT                   /EC_number="3.6.4.12"
FT                   /inference="protein motif:Gene3D:G3DSA:1.10.150.280"
FT                   /inference="protein motif:Gene3D:G3DSA:1.10.8.10"
FT                   /inference="protein motif:Pfam:PF14520"
FT                   /inference="protein motif:Hamap:MF_00031"
FT                   /inference="protein motif:SMART:SM00278"
FT                   /inference="protein motif:InterPro:IPR003583"
FT                   /inference="protein motif:InterPro:IPR012340"
FT                   /inference="protein motif:TIGRFAM:TIGR00084"
FT                   /inference="protein motif:SUPERFAMILY:SSF50249"
FT                   /inference="protein motif:InterPro:IPR000085"
FT                   /inference="protein motif:SUPERFAMILY:SSF47781"
FT                   /inference="protein motif:InterPro:IPR011114"
FT                   /inference="protein motif:Pfam:PF01330"
FT                   /inference="protein motif:CDD:cd14332"
FT                   /inference="protein motif:InterPro:IPR013849"
FT                   /inference="protein motif:Pfam:PF07499"
FT                   /inference="protein motif:InterPro:IPR036267"
FT                   /inference="protein motif:Gene3D:G3DSA:1.10.150.20"
FT                   /inference="protein motif:SUPERFAMILY:SSF46929"
FT                   /inference="protein motif:InterPro:IPR010994"
FT                   /inference="protein motif:Gene3D:G3DSA:2.40.50.140"
FT                   /inference="ab initio prediction:prodigal_2.6.3"
FT                   /protein_id="VFN44891.1"
FT                   /translation="MYSYIKGTVEEIYIDSIVVENNGIGYKINVSSNTIMNLQVGEATK
FT                   IYTKLIVREDDMSLCGFVSREELKMFELLTSVSKIGPKVALSILSFASPAQLGAYILSE
FT                   DIGKLSKAPGVGKKTAERIVLELKDKVDKNNIEFEPTLLSQKPTLISQDESVDALVALG
FT                   YTLSESKEAVQKCKKDGMNTEAIIKKALTYIMSKSLK"
FT   CDS             complement(124472..124981)
FT                   /locus_tag="IB136_0092"
FT                   /product="crossover junction endodeoxyribonuclease RuvC"
FT                   /EC_number="3.1.22.4"
FT                   /inference="protein motif:Hamap:MF_00034"
FT                   /inference="protein motif:InterPro:IPR020563"
FT                   /inference="protein motif:InterPro:IPR036397"
FT                   /inference="protein motif:Gene3D:G3DSA:3.30.420.10"
FT                   /inference="protein motif:InterPro:IPR002176"
FT                   /inference="protein motif:TIGRFAM:TIGR00228"
FT                   /inference="protein motif:SUPERFAMILY:SSF53098"
FT                   /inference="protein motif:ProSiteProfiles:PS01321"
FT                   /inference="protein motif:PRINTS:PR00696"
FT                   /inference="protein motif:Pfam:PF02075"
FT                   /inference="protein motif:InterPro:IPR012337"
FT                   /inference="protein motif:CDD:cd00529"
FT                   /inference="ab initio prediction:prodigal_2.6.3"
FT                   /protein_id="VFN44892.1"
FT                   /translation="MIILGIDPGIAIVGYGIIEYKNSKFKVIDYGAVTTPAHMNISRRL
FT                   ELVYKGIDTIVKNYNIDEVGMEELFFNKNVKTAITVAQARGVTMLACAHNGKPVYEYTP
FT                   LQVKQGVVGYGRADKAQVQQMVTSFLSLKKVPKPDDVADALAVAICHAHSNKLEKTLKN
FT                   IGGKYV"
FT   CDS             complement(125324..125953)
FT                   /locus_tag="IB136_0093"
FT                   /product="Hypothetical protein"
FT                   /inference="ab initio prediction:prodigal_2.6.3"
FT                   /protein_id="VFN44893.1"
FT                   /translation="MFEKKKKELFPWKISALILVGVFVLSSGVYIGTRLKHNGVQTGEV
FT                   VSTSANMNEKSKEAFGLNKNCEVWLQSEGENETNYKRTLTMAGIVPESLLDKTKSEIVS
FT                   YFKKEYPTKKIKSMDKNEIILVESKYSDNKDVQAMDVTIKGKYTIENDNGNIALYKYDD
FT                   SGSKTLVEKTKIRVDSLPKTVQDEIKKGVVMDTEEEAYSRLEDFAS"
FT   CDS             126156..126479
FT                   /locus_tag="IB136_0094"
FT                   /product="Domain of unknown function DUF1540"
FT                   /inference="protein motif:Pfam:PF07561"
FT                   /inference="protein motif:InterPro:IPR011437"
FT                   /inference="ab initio prediction:prodigal_2.6.3"
FT                   /protein_id="VFN44894.1"
FT                   /translation="MERINCNVINCSHNNSHICYADKIFINGEKAHNDRHTCCSSFLDE
FT                   SIYSNLSSNVNNRNCEELVCTVKNCKYNKDGSLCTLDNILVAPETDRVNLYIETCCSSF
FT                   ECK"
FT   CDS             126747..127601
FT                   /locus_tag="IB136_0095"
FT                   /product="Putative ABC-transporter type IV"
FT                   /inference="protein motif:Coils:Coil"
FT                   /inference="protein motif:InterPro:IPR010540"
FT                   /inference="protein motif:Gene3D:G3DSA:3.40.50.300"
FT                   /inference="protein motif:Pfam:PF06541"
FT                   /inference="ab initio prediction:prodigal_2.6.3"
FT                   /protein_id="VFN44895.1"
FT                   /translation="MSTFYIQFLYFVIYSFIGWCCETTYCSVLQKQFVNRGFLNGPFCP
FT                   IYGFGALAIVATLTPFVHTIPLLFLFSIIITSIMEYCTSFILEKIFNMTWWDYSKHKFN
FT                   IHGRVCLENSLMFGVLSLIVMLIVHPIVVDFINSISKNVLFIFAISIEIYFVLDLVITV
FT                   HTILQLNGKLKQINLIIKELKDKKEYYKLITQETIENKLESLVENRLDTLEDRFEILKE
FT                   KENYRYAKNRIDELKNKLNTLLSNHKLLHRRIIKAFPNISSNKHTDILNKIKENIKSIK
FT                   KDK"
FT   CDS             complement(127787..129223)
FT                   /locus_tag="IB136_0096"
FT                   /product="Putative sugar-binding N-terminal domain"
FT                   /inference="protein motif:Gene3D:G3DSA:3.40.50.10840"
FT                   /inference="protein motif:Pfam:PF07005"
FT                   /inference="protein motif:InterPro:IPR031475"
FT                   /inference="protein motif:InterPro:IPR010737"
FT                   /inference="protein motif:SUPERFAMILY:SSF142764"
FT                   /inference="protein motif:Pfam:PF17042"
FT                   /inference="protein motif:InterPro:IPR037051"
FT                   /inference="ab initio prediction:prodigal_2.6.3"
FT                   /protein_id="VFN44896.1"
FT                   /translation="MREVKPISIDILNTFKQVDEDRLNKLLADELKHLDRKIVVLDDDP
FT                   TGVQTVHDISVYTDWDKDSMEQGFNEKNSMFFILTNSRGFTVAQTTKAHKEISKNIVDV
FT                   SKKVNKDFIIISRSDSTMRGHYPLETNLLKSEVERLSEKLFQGEIIMPFFKEGGRFTID
FT                   NVHYVKEGEILVPAGMTEFAKDKSFGYKSSDIGEWCEEKTNGKYKSSDMIYISSKELRE
FT                   LNIEAITEKLKKAEGFNKIIVNATDYVDVKVFTIAFIRAVNSGKEFMFRSAAAITKILG
FT                   GVSDKELLTKDELVSKGNTNGGIILVGSHVNKTTQQLEELKNCKYPIEFIEFNQHLVLQ
FT                   ENGLKNEVKRVIKVVEEKISRGKTVAVYTRRERFDLDTNDKDKQLMISVEISDAVTSII
FT                   GMLNVRPNFIIAKGGITSSDVGTKALRVKKATVMGQIKPGIPVWMTGKESKFPNMPYII
FT                   FPGNVGEISTLRESVEILMG"
FT   CDS             complement(129294..130676)
FT                   /locus_tag="IB136_0097"
FT                   /product="gluconate permease"
FT                   /inference="protein motif:TIGRFAM:TIGR00791"
FT                   /inference="protein motif:Pfam:PF02447"
FT                   /inference="protein motif:InterPro:IPR003474"
FT                   /inference="protein motif:PIRSF:PIRSF002746"
FT                   /inference="ab initio prediction:prodigal_2.6.3"
FT                   /protein_id="VFN44897.1"
FT                   /translation="MITGYGLLIAFVISIGILLVSIIKFKVNPFLALLITSIITGFMVR
FT                   MPINEISTTISTGFGNTLGSIGIVIGLGIIFGNILSESRATESIAKGLLAKTGEKNSAL
FT                   AVTTAGFLISIPVFMDAAFVIMMPIIKYVSRVTKKSLMVFVCALGVGTIVGHALVIPTP
FT                   GPLAVAANVNANVGSFILYSIIVAFPAALIGGWIYGKRFEKYPAYAIDENDREKNLEQG
FT                   KDSIKIEDDDSSKVPGFGISMFSLLFPILLILISNVFSMFLEKGSTMSGVLAFIGDKNI
FT                   AILLGILVAIGFLKKYINKPMGDVVIEAADSAGLILLITGSGGAFGSVINASGIGNFLV
FT                   DTMSGLSISVVVLGFLLSALLRISQGSATVALVTTSSILGPTILATGMSPVLVGLAICA
FT                   GGVGFSLPNDSGFWVLSRFSGLSVKDTLNSWTIGGTIAGVVAFIMVLLLSVINGIIPLP
FT                   GL"
FT   CDS             complement(130812..131702)
FT                   /locus_tag="IB136_0098"
FT                   /product="2-hydroxy-3-oxopropionate reductase"
FT                   /EC_number="1.-.-.-"
FT                   /inference="protein motif:InterPro:IPR006398"
FT                   /inference="protein motif:Gene3D:G3DSA:3.40.50.720"
FT                   /inference="protein motif:InterPro:IPR013328"
FT                   /inference="protein motif:InterPro:IPR008927"
FT                   /inference="protein motif:Gene3D:G3DSA:1.10.1040.10"
FT                   /inference="protein motif:SUPERFAMILY:SSF51735"
FT                   /inference="protein motif:InterPro:IPR036291"
FT                   /inference="protein motif:InterPro:IPR029154"
FT                   /inference="protein motif:InterPro:IPR002204"
FT                   /inference="protein motif:PIRSF:PIRSF000103"
FT                   /inference="protein motif:InterPro:IPR015815"
FT                   /inference="protein motif:ProSiteProfiles:PS00895"
FT                   /inference="protein motif:Pfam:PF14833"
FT                   /inference="protein motif:SUPERFAMILY:SSF48179"
FT                   /inference="protein motif:TIGRFAM:TIGR01505"
FT                   /inference="protein motif:InterPro:IPR006115"
FT                   /inference="protein motif:Pfam:PF03446"
FT                   /inference="ab initio prediction:prodigal_2.6.3"
FT                   /protein_id="VFN44898.1"
FT                   /translation="MKLGFIGLGIMGKPMAKNLLKDGCNLLVYDINKSAVDELISCGAK
FT                   YASVLEMGQECDIVFTILPNGTIVQDILFGMDGLAKTLKEGSIVVDMSSVTPTESILCA
FT                   NKLKDMGLEFIDSPVSGGEPKAIDGTLAFMAGGKEEIYKKVEPFFNIMGSSSILIGDNG
FT                   SGSVTKLTNQVIVNLTIAAVSEAFVLAAKAGADPEKVYKAIRGGLAGSTILDAKIPMIM
FT                   NRDFKPGGKISINLKDIKNVMQTAHNLDVPLPMTSQLLEIMQTLKVHGHLEDDHSGIAQ
FT                   YFEKLAGVEIKKHNN"
FT   CDS             132113..132784
FT                   /locus_tag="IB136_0099"
FT                   /product="GntR family transcriptional regulator"
FT                   /inference="protein motif:SUPERFAMILY:SSF48008"
FT                   /inference="protein motif:InterPro:IPR011711"
FT                   /inference="protein motif:Gene3D:G3DSA:1.20.120.530"
FT                   /inference="protein motif:PRINTS:PR00035"
FT                   /inference="protein motif:Gene3D:G3DSA:1.10.10.10"
FT                   /inference="protein motif:SMART:SM00895"
FT                   /inference="protein motif:InterPro:IPR036390"
FT                   /inference="protein motif:InterPro:IPR036388"
FT                   /inference="protein motif:Pfam:PF07729"
FT                   /inference="protein motif:InterPro:IPR008920"
FT                   /inference="protein motif:CDD:cd07377"
FT                   /inference="protein motif:SMART:SM00345"
FT                   /inference="protein motif:Pfam:PF00392"
FT                   /inference="protein motif:SUPERFAMILY:SSF46785"
FT                   /inference="protein motif:InterPro:IPR000524"
FT                   /inference="protein motif:ProSiteProfiles:PS50949"
FT                   /inference="ab initio prediction:prodigal_2.6.3"
FT                   /protein_id="VFN44899.1"
FT                   /translation="MATFKRLQEQAYDYLKELILSGEMIENEIYSETKLASEIGISRTP
FT                   IRDALQRLSQDGFIDIIPSKGFRIHQITANEIVEIFQIRSAIEGFCTFLITSQYKEARA
FT                   VETISKLKHLLDKQKDILLGDKNLNSFAEYDTLFHTTIVSYAQNTEFDKMFNNYMYRIK
FT                   KLALDSLSHEGRLETTLKEHTDIFNNIANGCIEDIYRTTLIHMETPKYINLEDFCNNKL
FT                   F"
FT   CDS             132896..133435
FT                   /locus_tag="IB136_0100"
FT                   /product="Hypothetical protein"
FT                   /inference="ab initio prediction:prodigal_2.6.3"
FT                   /protein_id="VFN44900.1"
FT                   /translation="MNEDVVTNETIDKDYAIEEVRMACKHFGDLYFYFSKVLFEEFGED
FT                   KTSEILRKVLFERSEERAIAMRERAHENGDELIADNIISTTDVPFLGWVPEFEELHCPY
FT                   GASWLLRFEENPWFKKFASLYCDVTDTTVAEVFTGDTSHKITKNILWGDKSCERIYFHD
FT                   DKVSEGKYTYGNKNCK"
FT   CDS             133697..134005
FT                   /locus_tag="IB136_0101"
FT                   /product="Hypothetical protein"
FT                   /inference="ab initio prediction:prodigal_2.6.3"
FT                   /protein_id="VFN44901.1"
FT                   /translation="MFNKIYEKKEFIVFQVKKGYVVYNTRKSFEEGHTHLKHFEAAKTA
FT                   IDLAINKKIPRSKDGYYLTSLIRISDDGYYIDKLSELLYVREQKGKKEKYCNSGYQM"
FT   CDS             complement(134167..135957)
FT                   /locus_tag="IB136_0102"
FT                   /product="multidrug family ABC transporter ATP-binding
FT                   protein/permease"
FT                   /inference="protein motif:Pfam:PF00005"
FT                   /inference="protein motif:InterPro:IPR017871"
FT                   /inference="protein motif:ProSiteProfiles:PS50929"
FT                   /inference="protein motif:SMART:SM00382"
FT                   /inference="protein motif:Gene3D:G3DSA:3.40.50.300"
FT                   /inference="protein motif:InterPro:IPR003439"
FT                   /inference="protein motif:InterPro:IPR027417"
FT                   /inference="protein motif:InterPro:IPR011527"
FT                   /inference="protein motif:Gene3D:G3DSA:1.20.1560.10"
FT                   /inference="protein motif:Pfam:PF00664"
FT                   /inference="protein motif:SUPERFAMILY:SSF52540"
FT                   /inference="protein motif:InterPro:IPR036640"
FT                   /inference="protein motif:Coils:Coil"
FT                   /inference="protein motif:ProSiteProfiles:PS50893"
FT                   /inference="protein motif:CDD:cd03254"
FT                   /inference="protein motif:InterPro:IPR003593"
FT                   /inference="protein motif:ProSiteProfiles:PS00211"
FT                   /inference="protein motif:SUPERFAMILY:SSF90123"
FT                   /inference="ab initio prediction:prodigal_2.6.3"
FT                   /protein_id="VFN44902.1"
FT                   /translation="MKKSKGFKKTIGRLLPFVKKYKFSFIIAIICIISAATMNALAPKT
FT                   EGLIITQLTKDVISIAKGVPGASVNFDYVTKILVILACIYFANAIFTYTSSFLLTNAIQ
FT                   NTMRDLRNEVENKIRRLPISYFDSNSFGDVLSRISNDVDTISNALQQSFMQIVNSILVI
FT                   ILALSMMFTINIYMALIALFIIPISYFVSKFVVKKSQSRFSLQQNALGKLNGKVQEMYT
FT                   GFNEIKLYGKEEDSIKEFKKVNQELCENGFKAQFISSMMNPMVSLVTYFGIAAVAVVGS
FT                   IYAVSGGITVGNLQAFVRYIWQINQPLSQMTQLSTVIQSSFAAIERVFEILDEEEEIPD
FT                   VENPVKIENVKGNVTFEHVNFGYGENSTLIEDLNAEVKSGQMVAIVGPTGAGKTTLINL
FT                   LMRFYDVKKGAIKIDGVDIRDMKRKDLRSMFGMVLQDTWLFNGTIFENIEYGRFGATKE
FT                   EIIQAAKVANVHHFITTLPDGYNMFLNEEASNISLGEKQLLTIARAFISDPSILILDEA
FT                   TSSVDTRLELMLQKAMRNLMNGRTSFVIAHRLSTIRNADLILVMNNGSIIEQGNHDELM
FT                   EKGGFYEKLYNSQFADKESE"
FT   CDS             complement(135957..137684)
FT                   /locus_tag="IB136_0103"
FT                   /product="multidrug family ABC transporter ATP-binding
FT                   protein/permease"
FT                   /inference="protein motif:InterPro:IPR011527"
FT                   /inference="protein motif:InterPro:IPR017871"
FT                   /inference="protein motif:ProSiteProfiles:PS50893"
FT                   /inference="protein motif:SMART:SM00382"
FT                   /inference="protein motif:Gene3D:G3DSA:3.40.50.300"
FT                   /inference="protein motif:InterPro:IPR027417"
FT                   /inference="protein motif:Pfam:PF00005"
FT                   /inference="protein motif:Gene3D:G3DSA:1.20.1560.10"
FT                   /inference="protein motif:InterPro:IPR003593"
FT                   /inference="protein motif:SUPERFAMILY:SSF90123"
FT                   /inference="protein motif:SUPERFAMILY:SSF52540"
FT                   /inference="protein motif:ProSiteProfiles:PS50929"
FT                   /inference="protein motif:InterPro:IPR036640"
FT                   /inference="protein motif:InterPro:IPR003439"
FT                   /inference="protein motif:Pfam:PF00664"
FT                   /inference="protein motif:ProSiteProfiles:PS00211"
FT                   /inference="ab initio prediction:prodigal_2.6.3"
FT                   /protein_id="VFN44903.1"
FT                   /translation="MKLILSYLKNYKLLIVLNILAIFSFALVELGIPTIIAKIIDNGIA
FT                   NQNIAYIKQMGIVIVIISIIGVVGSILLGYCSAKVSTSVTRDIRNDIFEKSQEFSHTEY
FT                   NKFGISSMITRTTNDAFQIQQFVNILLRTALLTPVMFIISIIMTIRTSVELSIVLAISV
FT                   PFIIIGVAIIAKVSQAISSKQQKGLDKLNLISRENLTGIRVIRAFGNDDYETERFEKTN
FT                   TYYANVSKKLFKLMSITQPAFFLLLNIAVLAVFWISSEKINIGELQVGQLVAFLEYLFH
FT                   AMFSIMLFSMVFIMYPRAEVSANRIKELLNEEPLIKNPENGIKDTENKGIIEFDNVTFT
FT                   YPDGEASVLKDISFTAKTGETVAFIGSTGSGKSTLINLIPRFYDVTEGSIKINGVDIRE
FT                   YDLKALRKKIGFIPQKSLLFTGSIANNIRFGKHKAGESELEYSAKVAQAYEFISKKPRK
FT                   FDELISEGGANVSGGQKQRLSIARAIIRRPEIYIFDDSFSALDFKTDAILRAKLKKETK
FT                   DAIVLIVAQRISSIIDADKIIVLNEGQVVGMGTHKELLKNCEIYYEIATSQLKKEELE"
FT   CDS             138493..139605
FT                   /locus_tag="IB136_0104"
FT                   /product="amino acid racemase"
FT                   /inference="protein motif:InterPro:IPR029066"
FT                   /inference="protein motif:SMART:SM01119"
FT                   /inference="protein motif:Gene3D:G3DSA:3.20.20.10"
FT                   /inference="protein motif:Pfam:PF01168"
FT                   /inference="protein motif:InterPro:IPR026956"
FT                   /inference="protein motif:Pfam:PF14031"
FT                   /inference="protein motif:InterPro:IPR001608"
FT                   /inference="protein motif:SUPERFAMILY:SSF51419"
FT                   /inference="protein motif:Coils:Coil"
FT                   /inference="ab initio prediction:prodigal_2.6.3"
FT                   /protein_id="VFN44904.1"
FT                   /translation="MKISEVATPNFLLDLDQLEKNIDKIQQICTNNNKQLWPMLKTHKS
FT                   TYIARLQKNAGASGFLVGTLDEGEALIKAGFEDIMLAYPYMGEVNINRIVTMASKINLI
FT                   CATDNIECAKAYSEAFSKSKIECKLLIIVDCGLHRFGVEPEKVVELATEISKLENIKIV
FT                   GISSHPGQVYGCSSPEGVPDVCVQEDSSMEKAYKALTDNGFNIEIVASGSTPTVESEAA
FT                   SKTITAVRPGNYVYYDAIQIGLGCATEDMCALTVVCTVISKNSSGYYLIDCGSKCLGLD
FT                   KGAHGNSSIVGYGRVCGHPELTIDSLSEEVGKIKVNGETDIKIGDRIRIIPNHSCSTAN
FT                   LTSNLLGFRGDTIEKVIEVDIRENSKQIIL"
FT   CDS             complement(139969..140478)
FT                   /locus_tag="IB136_0105"
FT                   /product="Nucleoside recognition"
FT                   /inference="protein motif:InterPro:IPR011642"
FT                   /inference="protein motif:Pfam:PF07670"
FT                   /inference="ab initio prediction:prodigal_2.6.3"
FT                   /protein_id="VFN44905.1"
FT                   /translation="MSQQNTGNAIVNSKPKKTAVEIFMGGAKKGFYIGVEQILPAMIMG
FT                   YVIVQFLQLTGLVDILGNIFGPVMGIFGLPGESVLVLIAAFFAKAAGAATAANLFAQGL
FT                   ITAPQATILIMPCMLMGTLVGHYARIVLVANASTKYRMLLLAVPIFDAIVGMLIVRVLL
FT                   TVMGLM"
FT   CDS             complement(140480..141127)
FT                   /locus_tag="IB136_0106"
FT                   /product="Nucleoside recognition"
FT                   /inference="protein motif:InterPro:IPR011642"
FT                   /inference="protein motif:Pfam:PF07670"
FT                   /inference="ab initio prediction:prodigal_2.6.3"
FT                   /protein_id="VFN44906.1"
FT                   /translation="MDVTAGDNKVTWKGYLSLFVLIVLFSGVFKDSQGFLKALDFANLT
FT                   GSFGTIADGVDFMGKGGTGAKDGFLFALTLIPTVCFAVGLIDVVESMGGMKAASKIFNP
FT                   LLRPLLGIPGIAGIAFVSSFTSSDVASIMTKELFESGEITDDERTIFVAYQYAGSAVIL
FT                   NTINTQAPLLPIALLALGPIILIEIFCKILGANLVRLIIGVRNKKNKAKEAV"
FT   CDS             complement(141141..142313)
FT                   /locus_tag="IB136_0107"
FT                   /product="Peptidase M20"
FT                   /EC_number="3.-.-.-"
FT                   /inference="protein motif:InterPro:IPR002933"
FT                   /inference="protein motif:Pfam:PF07687"
FT                   /inference="protein motif:InterPro:IPR036264"
FT                   /inference="protein motif:SUPERFAMILY:SSF55031"
FT                   /inference="protein motif:SUPERFAMILY:SSF53187"
FT                   /inference="protein motif:Pfam:PF01546"
FT                   /inference="protein motif:CDD:cd03885"
FT                   /inference="protein motif:Gene3D:G3DSA:3.40.630.10"
FT                   /inference="protein motif:InterPro:IPR011650"
FT                   /inference="protein motif:InterPro:IPR017150"
FT                   /inference="protein motif:PIRSF:PIRSF037238"
FT                   /inference="ab initio prediction:prodigal_2.6.3"
FT                   /protein_id="VFN44907.1"
FT                   /translation="MNTYLNEISKFVDENREEIVSLWKEIVNIESYTHCKESVNKLAKR
FT                   LKFEFEKEGLDCELVDVGDNGSTLIGTLGSNINKKPIIFSGHMDTVFETGTFGENPFKI
FT                   IEGKAYGPGVLDMKGGIIISLYVIKALNKIGYKERPIKIVFSGDEEIGHKDSTGADVIL
FT                   REAKGGLCAFNMETGLVDNSLCVGRKGRIGCNIHVKGVETHAGNDFEGGRNAIEEMANK
FT                   ILRIQKLTNLDVGTTVSVSVIKGGRVENSIPEDCSIKVDLRFEKVEEMENVKEQVREIC
FT                   KETYIEGTSTEVNFISEMMPFETTEDVMRFHTFVNEVSKENGFGELNAKRLGGSSDASY
FT                   LTIANVPAICSFGVRGEWNHTSREYAVVDSMFERVKLISTVILNLDKFEV"
FT   CDS             142581..143957
FT                   /locus_tag="IB136_0108"
FT                   /product="Winged helix-like DNA-binding domain superfamily"
FT                   /inference="protein motif:Gene3D:G3DSA:1.10.10.10"
FT                   /inference="protein motif:InterPro:IPR036388"
FT                   /inference="ab initio prediction:prodigal_2.6.3"
FT                   /protein_id="VFN44908.1"
FT                   /translation="MKYKIGFLTTSYFMSDKFKQALKELNDTCEITFIELKGENPFNNL
FT                   PNIYYEQVDNFDGFVCSGIVPYSELIINIKDIKVPLNFLKLDERDFYKYLFKLLNSQKD
FT                   IDFTKSFMDFLREDNNYYDIYSLIDSNKCPYTIKDFNIPQPVYDFKKLNDKLLEIHLDL
FT                   LRDNKINLSFTRNYIISCELNKLGYDCIYMVPSTESILNTFKSLVNEITLQNLDKNKSA
FT                   TCIVTVNSSEYINEDLIFKNDEIQNQIYNTILNSLSRHGFYGVQVKKNDMKIEIHTTKE
FT                   MLNNMTNNYTDFFISEDLKEIKYSLNIGWGIGNTNIHAEQNARQANGKSASLNGNCTFI
FT                   VNDTNDTIGPLYSNKNSNNIEDSSIANKVASFIPLSNTNVSKIMCMINDRNSNNVSAEI
FT                   LSNYMNITLRSANRILSILYKAGIATIVNTKLDNQRGRPKKIYKVDFLSFLNKMQKLNS
FT                   "
FT   CDS             complement(144894..145424)
FT                   /locus_tag="IB136_0109"
FT                   /product="Flavodoxin/nitric oxide synthase"
FT                   /inference="protein motif:SUPERFAMILY:SSF52218"
FT                   /inference="protein motif:InterPro:IPR029039"
FT                   /inference="protein motif:Pfam:PF12641"
FT                   /inference="protein motif:InterPro:IPR008254"
FT                   /inference="protein motif:InterPro:IPR001226"
FT                   /inference="protein motif:Gene3D:G3DSA:3.40.50.360"
FT                   /inference="protein motif:ProSiteProfiles:PS00201"
FT                   /inference="ab initio prediction:prodigal_2.6.3"
FT                   /protein_id="VFN44909.1"
FT                   /translation="MKSLVLYSSLTGNTKKIAYTIYDEIQEEKDIKDVNELVDYSIDYE
FT                   NYDIVFLGYWVDKGICDKNSKQVLENIHNKKIALFGTMGASKKGSYGASIIEKIESIIP
FT                   KDNEILGSFICQGKIAEGLKAKYKEMLKLSPDNEHIRQQLNNHEESQSHPDEQEIYEAS
FT                   MFAKNMMIKASIV"
FT   CDS             complement(145512..146606)
FT                   /locus_tag="IB136_0110"
FT                   /product="oxidoreductase"
FT                   /EC_number="1.-.-.-"
FT                   /inference="protein motif:Pfam:PF00724"
FT                   /inference="protein motif:Gene3D:G3DSA:3.20.20.70"
FT                   /inference="protein motif:SUPERFAMILY:SSF51395"
FT                   /inference="protein motif:InterPro:IPR013785"
FT                   /inference="protein motif:InterPro:IPR001155"
FT                   /inference="ab initio prediction:prodigal_2.6.3"
FT                   /protein_id="VFN44910.1"
FT                   /translation="MYCNLLKPIKIGNLELKNRVSFAPTSMGLKLEEKIKKFSDIAKSG
FT                   VALITLGDVSIRPSFHKVAISLSDEDGVMKYKKIVDEIHNSGAKVSAQLFCSDYDVNLI
FT                   KDTMNMGITSHDEIKKIMNDGVKDYITNMPKEEIKNIINLFKVTALNAKKAGFDMIQIH
FT                   GDRLVGSFSSSIFNNRNDEYGRTCDNRSRFASEIISSIRDEVKDIPIDYKFAIRQENPH
FT                   YGNAGVLLSEVEYFVKKFESLGVNSFHVTLANHSKLEDTIPTNNHPYFKEEGCFLYLAD
FT                   EVKKHTNLPVCGVGKLSSPDFIESIISNNRVDMVSMSRQLLADRNWLQKVKDGRVDEIK
FT                   KCCYCNKKCADALQTRSQFGCILD"
FT   CDS             complement(146608..147054)
FT                   /locus_tag="IB136_0111"
FT                   /product="MarR family transcriptional regulator"
FT                   /inference="protein motif:ProSiteProfiles:PS50995"
FT                   /inference="protein motif:Pfam:PF01047"
FT                   /inference="protein motif:PRINTS:PR00598"
FT                   /inference="protein motif:Gene3D:G3DSA:1.10.10.10"
FT                   /inference="protein motif:InterPro:IPR000835"
FT                   /inference="protein motif:InterPro:IPR036390"
FT                   /inference="protein motif:InterPro:IPR036388"
FT                   /inference="protein motif:Coils:Coil"
FT                   /inference="protein motif:SMART:SM00347"
FT                   /inference="protein motif:SUPERFAMILY:SSF46785"
FT                   /inference="ab initio prediction:prodigal_2.6.3"
FT                   /protein_id="VFN44911.1"
FT                   /translation="MDFKNLQYESLSYIICNLQKNFKLYCEKCLKPYKLTNGLYFYLIY
FT                   INKNRNCSLNDVSTEFEVDKAHTTRTISRLEQDGYIEKIQNPNDSRAFQLRVTDKGEEV
FT                   LGDIKNIFSKWDNHIKKEFSDTEYKELVKNLHVVKDIKTAVEEE"
FT   CDS             147360..148550
FT                   /locus_tag="IB136_0112"
FT                   /product="aspartate aminotransferase"
FT                   /inference="protein motif:Gene3D:G3DSA:3.90.1150.10"
FT                   /inference="protein motif:InterPro:IPR004838"
FT                   /inference="protein motif:Pfam:PF00155"
FT                   /inference="protein motif:InterPro:IPR004839"
FT                   /inference="protein motif:ProSiteProfiles:PS00105"
FT                   /inference="protein motif:SUPERFAMILY:SSF53383"
FT                   /inference="protein motif:Gene3D:G3DSA:3.40.640.10"
FT                   /inference="protein motif:Coils:Coil"
FT                   /inference="protein motif:InterPro:IPR015424"
FT                   /inference="protein motif:InterPro:IPR015421"
FT                   /inference="protein motif:InterPro:IPR015422"
FT                   /inference="protein motif:CDD:cd00609"
FT                   /inference="ab initio prediction:prodigal_2.6.3"
FT                   /protein_id="VFN44912.1"
FT                   /translation="MISNKMQTLVANSSVIRAMFEEGKKLSDIYGEENVFDFSIGNPSV
FT                   EPPETIKAVINDILNEESPNLVHGYMNNSGYEDVRDAIAEHINKKDGLNLTRENLIMTC
FT                   GAAGGLNIILKTLLNPGDEVIAFAPYFGEYKNYTENYDGKLIEVPTNIETFEPDLDALK
FT                   NAITPKTRALIINTPNNPTGVIYSEELLKNLGELLDSKQKEFNTSIYLISDEPYREIIY
FT                   DGAKVPCVLKYYRNSFIGYSYSKSLSLPGERIGYIVANGQMDDFDDVMSSLNVANRILG
FT                   FVNAPSLFQRVIARSLDAEVDVNIYKKNFDLLYNSLIDMGYSCVKPNGTFYLFPKAPIE
FT                   DDKKFCNDAKQFNLLLVPGSSFGCPGHFRVSYCVSYDKVKSSLPAFEKLAKLYNLK"
FT   CDS             148720..149682
FT                   /locus_tag="IB136_0113"
FT                   /product="EamA domain"
FT                   /inference="protein motif:Pfam:PF00892"
FT                   /inference="protein motif:SUPERFAMILY:SSF103481"
FT                   /inference="protein motif:InterPro:IPR000620"
FT                   /inference="ab initio prediction:prodigal_2.6.3"
FT                   /protein_id="VFN44913.1"
FT                   /translation="MKKGYVYIILTTLFFSSMEISLKTVTNDFNPLQITLSRFFVGGLV
FT                   LLPFAVKRLRALSLSITKSDLKYFAFLGFMCVVVSMSLYQLAVLNTKASVVAVLFSCNP
FT                   VFVMLLAYLILKEKIYRHNVISLILEVLGIIVIINPLHTKLTLSGIFLTLSSAIIFSMY
FT                   TVFGKRKTLKFGGIVVTCFSFIFGSLEMLILVLLTKINFIADILNKNKLHVFANIPIFS
FT                   GYTLHNMPIMIYVFVFVTGVGYALYFMAMEATSTSLTSLVFFFKPVISPILALLILKEI
FT                   IPINMVIGILLIVIGSIISIIPTIITQMHNKHVEALYKE"
FT   CDS             complement(149804..150466)
FT                   /locus_tag="IB136_0114"
FT                   /product="zinc metalloprotease"
FT                   /inference="protein motif:InterPro:IPR024079"
FT                   /inference="protein motif:InterPro:IPR014781"
FT                   /inference="protein motif:SUPERFAMILY:SSF55486"
FT                   /inference="protein motif:Pfam:PF07737"
FT                   /inference="protein motif:Gene3D:G3DSA:3.40.390.10"
FT                   /inference="ab initio prediction:prodigal_2.6.3"
FT                   /protein_id="VFN44914.1"
FT                   /translation="MRPSKKLLIAIISIFLISSVPVSAHADSTTIQQNKDTLSQIVVFP
FT                   TGNYDKNEANAMVNRLANIDGKYLNALKQNNLKIKLLSGKLTDEKEYAYLKGVVPKGWE
FT                   GTGKTWDDVPGLGGSTVALRIGFSNKGKGHDAINLELHETAHAIDHIVLNDISKSAQFK
FT                   QIFAKEGRSLGNVNYLGVYAEEFFAESFAYYYLNQDTNSKLKSACPQTYSFLQNLAK"
FT   CDS             complement(150838..153756)
FT                   /locus_tag="IB136_0115"
FT                   /product="Adhesion domain superfamily"
FT                   /inference="protein motif:InterPro:IPR001434"
FT                   /inference="protein motif:Gene3D:G3DSA:2.60.40.1280"
FT                   /inference="protein motif:SUPERFAMILY:SSF49401"
FT                   /inference="protein motif:InterPro:IPR011252"
FT                   /inference="protein motif:TIGRFAM:TIGR01451"
FT                   /inference="protein motif:InterPro:IPR008456"
FT                   /inference="protein motif:Pfam:PF05737"
FT                   /inference="protein motif:InterPro:IPR013783"
FT                   /inference="protein motif:Gene3D:G3DSA:2.60.40.10"
FT                   /inference="protein motif:Gene3D:G3DSA:2.60.40.740"
FT                   /inference="protein motif:Coils:Coil"
FT                   /inference="protein motif:SUPERFAMILY:SSF49478"
FT                   /inference="protein motif:InterPro:IPR008966"
FT                   /inference="ab initio prediction:prodigal_2.6.3"
FT                   /protein_id="VFN44915.1"
FT                   /translation="MKKGNRKALLISLIMILSMVVSTIYPTVSYASELGENSQIQSGST
FT                   NSSTGEEKESDNKKPEQTPEKDKATDNKKPEQTPEEEKPTDNKKPEQTPEEDKSTDNKK
FT                   PEQTPEGEKPIDNKKPEQIPEEDKSTDNKKSEQALEDEKPLDNKNTEKTPEEDNLLEDE
FT                   NLLKVLEEELNEENEDYGFVVKINNNTIETESMKKISFNLTYTPTSKGIQAGDSITFKV
FT                   PDVFNKVNLDYTSECFDKTESNGEYTLTFRELPNGQSVMQGKIGLEAYVKKVDEDTNAK
FT                   IHIETTGKIESGSGDIDVEIKPGDKTDVPDAKGTLKKLVEGKKSTTVFMPVKNKDINYS
FT                   IQVNEKQEELKDIILYDELPEGLTLINGSVSVVTSDGKEVSDFNIEQSKNSISVNFGNI
FT                   DKSYTVKYKARISDKNAKHGNKYKNVARIESDGKKIQEDDATVSIFDRGDDYLLTKGHS
FT                   GATNITQVGQVINYQISINDDKSPISNVVITDNIPEGMRLTTSGEAGHDFRVVEIPMNG
FT                   SWTPWSKEKIANNISYKVEEKRNESGQVDKVITGFTINLSKEEVESKFFIAYTLKVISI
FT                   EDSYINRAVLDANNSEIDKNDEINFKKNSGLISAKKEVDKKVLNSSDNQIVKYKINMST
FT                   YGVYDAGQVNLLDEVNSALEISNIKYSDNLELKKEAGDGKNTIRLVNKYEFKQIKEGEP
FT                   VQSWVTFDADFTNVKVGETIQNVAQINGSSPPGVETTKQGYAFEAKKVDALDKNVLSGA
FT                   KFNLEDAFGNIVVKDLVSDEDGIIQSSIKKPGTYYLVEIMAPSGYEKLKDKIKVEIGNK
FT                   DIGRIVDIGNIENIRQENPPVNPPAPPNTDEPIVNPPVPPSTDKPRKPSSSSDTEDTIV
FT                   INPPIPPSEDIINPPIPEVLNPPVPPSEEMIETPVKQIIPIPEVVKPSVSEEKNNKVKD
FT                   DTLVNPPVPPKTGDSTTIIGEILLVIGAIVGLIVLRRNKNTN"
FT   CDS             complement(154086..155264)
FT                   /locus_tag="IB136_0116"
FT                   /product="cation efflux protein"
FT                   /inference="protein motif:InterPro:IPR027469"
FT                   /inference="protein motif:Gene3D:G3DSA:3.30.70.1350"
FT                   /inference="protein motif:InterPro:IPR027470"
FT                   /inference="protein motif:Pfam:PF01545"
FT                   /inference="protein motif:SUPERFAMILY:SSF161111"
FT                   /inference="protein motif:InterPro:IPR036837"
FT                   /inference="protein motif:Gene3D:G3DSA:1.20.1510.10"
FT                   /inference="protein motif:Pfam:PF16916"
FT                   /inference="protein motif:SUPERFAMILY:SSF160240"
FT                   /inference="protein motif:TIGRFAM:TIGR01297"
FT                   /inference="protein motif:InterPro:IPR002524"
FT                   /inference="ab initio prediction:prodigal_2.6.3"
FT                   /protein_id="VFN44916.1"
FT                   /translation="MFSKILVKTFIRDSENVQNTDVRNKYGYVAGVVGILSNLLLFVIK
FT                   VFIGMLTSSIAIMADAFNNLSDMASSAITMIGFKLASKPADKEHPFGHGRIEYLSALIV
FT                   AFMVMLVGLQFVKSSIERIVNPIPVKFEVIPLILLIASIMIKIWLSRFNKFMGNKIDSS
FT                   ALKAVSLDALGDVFTSSCVVISFIVARFTNFPIDGYVGIVVSLVILYAGFSLVKDTINP
FT                   LLGEAPDEEMVNSIIELLLSYKYIIGTHDLIIHNYGVGRCIASIHAEIPSNIDIMEIHE
FT                   IIDTAEREISEKLDIYLVIHMDPICLEDKEVMSAKKELEEILKKNSLVKSMHDFRIVGK
FT                   GSKKNLIFDIVVNPSEFSKNMSEDDLKEDITKLVKEINPEYNCVIVVDKDFI"
FT   CDS             155639..155788
FT                   /locus_tag="IB136_0117"
FT                   /product="Hypothetical protein"
FT                   /inference="ab initio prediction:prodigal_2.6.3"
FT                   /protein_id="VFN44917.1"
FT                   /translation="MFFISYIYTKSPIEFDTPLQKEAYKILQKLDIDFECVDTDEAITM
FT                   EDCV"
FT   CDS             complement(155889..158663)
FT                   /locus_tag="IB136_0118"
FT                   /product="Ca2+-transporting ATPase"
FT                   /EC_number="3.6.3.8"
FT                   /inference="protein motif:InterPro:IPR023298"
FT                   /inference="protein motif:SUPERFAMILY:SSF81653"
FT                   /inference="protein motif:Pfam:PF00690"
FT                   /inference="protein motif:InterPro:IPR006068"
FT                   /inference="protein motif:InterPro:IPR006408"
FT                   /inference="protein motif:InterPro:IPR023299"
FT                   /inference="protein motif:Gene3D:G3DSA:3.40.1110.10"
FT                   /inference="protein motif:Pfam:PF00122"
FT                   /inference="protein motif:Pfam:PF00702"
FT                   /inference="protein motif:InterPro:IPR004014"
FT                   /inference="protein motif:SMART:SM00831"
FT                   /inference="protein motif:ProSiteProfiles:PS00154"
FT                   /inference="protein motif:PRINTS:PR00119"
FT                   /inference="protein motif:InterPro:IPR001757"
FT                   /inference="protein motif:Pfam:PF00689"
FT                   /inference="protein motif:SUPERFAMILY:SSF81660"
FT                   /inference="protein motif:SUPERFAMILY:SSF81665"
FT                   /inference="protein motif:SFLD:SFLDF00027"
FT                   /inference="protein motif:InterPro:IPR008250"
FT                   /inference="protein motif:TIGRFAM:TIGR01517"
FT                   /inference="protein motif:InterPro:IPR036412"
FT                   /inference="protein motif:SFLD:SFLDG00002"
FT                   /inference="protein motif:InterPro:IPR018303"
FT                   /inference="protein motif:TIGRFAM:TIGR01494"
FT                   /inference="protein motif:SUPERFAMILY:SSF56784"
FT                   /inference="protein motif:Gene3D:G3DSA:1.20.1110.10"
FT                   /inference="protein motif:Gene3D:G3DSA:2.70.150.10"
FT                   /inference="ab initio prediction:prodigal_2.6.3"
FT                   /protein_id="VFN44918.1"
FT                   /translation="MRYYNKPTKEVLKYLKTNPEIGLDDNEVEERKLRYGLNEFTIKEG
FT                   RTFWDELGESLTEPMILILIGAAVISSFVGELHDALGILGAIFIGISIGIITEGKSKKA
FT                   AHALSKLTENIEVKVLRNGKIIKISKNDLVPGDIVYIETGDMIPADGRLIQSINLKLRE
FT                   DMLTGESDDVAKNADAVLDMEVVYSKTEIIEQDAIPAKQVNMVFGGTLVAYGRGIMVVT
FT                   HTGDKTEMGKIAQNLSNEDQQTPLQIKLGKLGAKIAGISGVIATLLCMFMIIQMQRKGM
FT                   LILDTSSVLSFLQSLEPAKNAYMVCIALIVATVPEGLPTMINITLAITMQKMAKINALV
FT                   TKKEACETIGSVSVICSDKTGTLTQNKMMVEVAYVDGKYISGGEYQSNSYFEQNCIVNS
FT                   TADIEKEDNSFKYIGSATECALLLYHNDKNYNEMRKQTYLISQIPFSSEEKKMSTLIRQ
FT                   EDSDILLSKGAPEVLLKKCSYVQQGKNIVPITPKVEKSILDEIKKLQIKSMRTLGFAYK
FT                   KMSNSKTEVAMTSEGELNLIGNSRSYMKEDNLVFSGFVGIVDPLREGVKDSIDKAFNAG
FT                   VDVKMLTGDNINTATAIGNELGLLNDGKKAVEATYIDVLTDKELREEIKGISIVARSKP
FT                   DTKMRIVSALQKSGEVVAVTGDGINDAPALSQADVGIAMGISGTEVSKNAADIILTDDS
FT                   FSTIVEGIKWGRGIYENFQRFIQFQLTVNIVAFIIAIISQLTGKDMPFTTIQLLWVNII
FT                   MDGPPALALGLEPVRDYVLKRKPINRHSGIIARSMFVNIIINAILIITIVFTQSAFNIL
FT                   GATSEEQGTVIFSLFAFSALFNALNCREFGLNSTIPNFFKNKLALQIIVVTGIIQIIFT
FT                   QVFQSFFNSVSLDFDMWIKIILFASTILLSNEFVKLILRTMKNSRTMNFNSKN"
FT   CDS             complement(158835..160091)
FT                   /locus_tag="IB136_0119"
FT                   /product="glycine hydroxymethyltransferase"
FT                   /EC_number="2.1.2.1"
FT                   /inference="protein motif:Gene3D:G3DSA:3.90.1150.10"
FT                   /inference="protein motif:CDD:cd00378"
FT                   /inference="protein motif:Hamap:MF_00051"
FT                   /inference="protein motif:InterPro:IPR001085"
FT                   /inference="protein motif:Gene3D:G3DSA:3.40.640.10"
FT                   /inference="protein motif:PIRSF:PIRSF000412"
FT                   /inference="protein motif:InterPro:IPR015424"
FT                   /inference="protein motif:InterPro:IPR015421"
FT                   /inference="protein motif:InterPro:IPR015422"
FT                   /inference="protein motif:SUPERFAMILY:SSF53383"
FT                   /inference="protein motif:Pfam:PF00464"
FT                   /inference="ab initio prediction:prodigal_2.6.3"
FT                   /protein_id="VFN44919.1"
FT                   /translation="MLKTTKISDPELYKIVADELVRQEHNIEMIASESTAPTEVLELSG
FT                   CVFTNKTEEGYPGARFQAGSEEADKLETLAIKRAKEVFGAEHVNVQPYSGSTANYCVYS
FT                   SILKPNDTVLSMRLDQGGHLTHGSAVNFLHDIYKYEFYGVDPNTGRIDYDALEAKAKEC
FT                   RPKLIIAGASSYPRLIDYERISKVAKEVGAYFMVDMAHVAGLVAAKVIPSPVPYADFVS
FT                   SSTTKTFCGPRSGIVLCKAEHAKKLDKGVFPGTLGSIHLNTVAAKAFSLLYLSTDKFKK
FT                   IMEQVVVNAQTLASELISHGFSIVSGGTDNHIVMVDLRSKNLTGKQFEKALEYVGITVN
FT                   KNVIPDDPQSPFVTSGVRIGLTSISQRGLKEKEVIQIAGIMNKVAENIDNKEVLDECKA
FT                   EAQELISKFPLYPEGYFED"
FT   CDS             complement(160163..161713)
FT                   /locus_tag="IB136_0120"
FT                   /product="aminobenzoyl-glutamate transport protein"
FT                   /inference="protein motif:InterPro:IPR004697"
FT                   /inference="protein motif:Pfam:PF03806"
FT                   /inference="ab initio prediction:prodigal_2.6.3"
FT                   /protein_id="VFN44920.1"
FT                   /translation="MRKINSQEKNKDSGLLMRALNVVERAGNKLPDPVTIFLLLCIIVV
FT                   ILSAVISNLGVEEIHPSTKEVVKVVNLLEKEQIQSYLGSIVTNFQSFAPLGLVLVTMLG
FT                   AGVAEKSGFMEVLMKKGISKVPQKLVTVAIVFAGMLSHTAADVGFIILPPLAALVFLGI
FT                   GRHPLVGMFAAFAGVAGGFAANVMLSTTDVLLAGFTIPAAQMMDPSYQGNPAMNLYFAF
FT                   ISAIVLTFAGAFVTEKFIAPRFTKYNDSTNDKDIQELSELENKGIKYALLSLLVVVVVI
FT                   VALCIGDNAFMKDPETGSILSSNAPLMKGIVPIITIIFLTPGLVYGKVSKKIKSDKDLV
FT                   SMMGSSMSDMGGYIVLAFIASQFINLFNLSNLGTILSITGAKLLAESGIPSYGLIIGFI
FT                   LLSGFINLFVGSASAKWAILAPIFVPMFMLLDFNPALTQIAYRIGDASTNPISPLFPYF
FT                   PVILAFARRYDKDIGIGTVISNMIPYSVVFTLIEIIILLLFMGIGIPLGPGGGISYVL"
FT   CDS             complement(161756..162946)
FT                   /locus_tag="IB136_0121"
FT                   /product="Peptidase M20"
FT                   /EC_number="3.-.-.-"
FT                   /inference="protein motif:InterPro:IPR002933"
FT                   /inference="protein motif:Pfam:PF07687"
FT                   /inference="protein motif:InterPro:IPR036264"
FT                   /inference="protein motif:SUPERFAMILY:SSF55031"
FT                   /inference="protein motif:PIRSF:PIRSF005962"
FT                   /inference="protein motif:Pfam:PF01546"
FT                   /inference="protein motif:TIGRFAM:TIGR01891"
FT                   /inference="protein motif:SUPERFAMILY:SSF53187"
FT                   /inference="protein motif:CDD:cd03886"
FT                   /inference="protein motif:InterPro:IPR011650"
FT                   /inference="protein motif:InterPro:IPR017439"
FT                   /inference="protein motif:Gene3D:G3DSA:3.40.630.10"
FT                   /inference="ab initio prediction:prodigal_2.6.3"
FT                   /protein_id="VFN44921.1"
FT                   /translation="MHELILISEKYKEDILDFFTDIHMHPELSFKEFRTTKAIKDLLVS
FT                   LDIEILDLGMETGVVGLLKGKYDGPTVALRGDIDALPIYEEVDIKYKSRYDGIMHACGH
FT                   DIHTSCLVGCAYVLSHIRDSLHGNVKFIFQPAEEVNKGAKMLVERGVMENPKVDAIFGL
FT                   HNHPDIPCGKIGVKLGGLMAAVDTIKIEVNGFGGHGGIPNRTIDPIVASSAIIMGIQTI
FT                   VSRNISPLESAVISIGTINGGTANNVISEKVDMTGTCRSFSNEVRKKISENLENIVCEI
FT                   ARGYQATAKLDYLFDLPAVINSKEMYAIACKSVCDLYSEDAIVDPIPSTGGEDFSIFME
FT                   KAPGFFYWLGVGNKEQDCIYQWHNPKFKADKNSILVGTNVLCQSVINYMDKLKNKI"
FT   CDS             complement(163185..164273)
FT                   /locus_tag="IB136_0122"
FT                   /product="Hypothetical protein"
FT                   /inference="ab initio prediction:prodigal_2.6.3"
FT                   /protein_id="VFN44922.1"
FT                   /translation="MSDKVNMKNIICIAGAYLATAIGSGFATGQEILQFFASQGYMGLI
FT                   GALISMVLFSFLGAEVITRGRELKLKEPTRIYTFYCGKILGKFYEWFSPIFLFGILIVM
FT                   ISGAGSTLTEYYGINPYLGRVLMAVATLITVSMGLEKLVSILGRIGPVIAVFTIAVGLI
FT                   SLFKHFDGLSMVGEAMKNIEVTKASESPIVSGVIYNTLNIIVMIVFLTGMGASIESKKD
FT                   AFWGGLLGGIVFMTAGIVMYLAMISDIGNLYMKEIPSLYLADNISPIVGVCFSVALILG
FT                   IYTTAVPLLWSVTNRIVEDEHPKFKLVTTVIAILACIGGFLPFGKLVNILYPYTGYMGL
FT                   LILVCMVYKAITCRKKSTQSQE"
FT   CDS             complement(164558..165256)
FT                   /locus_tag="IB136_0123"
FT                   /product="two-component response regulator"
FT                   /inference="protein motif:ProSiteProfiles:PS01124"
FT                   /inference="protein motif:ProSiteProfiles:PS50110"
FT                   /inference="protein motif:Pfam:PF00072"
FT                   /inference="protein motif:SUPERFAMILY:SSF46689"
FT                   /inference="protein motif:InterPro:IPR011006"
FT                   /inference="protein motif:CDD:cd00156"
FT                   /inference="protein motif:Gene3D:G3DSA:1.10.10.60"
FT                   /inference="protein motif:InterPro:IPR018060"
FT                   /inference="protein motif:InterPro:IPR009057"
FT                   /inference="protein motif:InterPro:IPR001789"
FT                   /inference="protein motif:SMART:SM00448"
FT                   /inference="protein motif:Pfam:PF12833"
FT                   /inference="protein motif:SUPERFAMILY:SSF52172"
FT                   /inference="protein motif:SMART:SM00342"
FT                   /inference="protein motif:Gene3D:G3DSA:3.40.50.2300"
FT                   /inference="ab initio prediction:prodigal_2.6.3"
FT                   /protein_id="VFN44923.1"
FT                   /translation="MRRALIIDDEEAVLKIITHFIEMKDMPIKIVGKATSGDEAVDKII
FT                   GLEPDIVFIDIQMPIYNGLEVIEKTSHLSKKINFVVITAFNYFEYAQKALRLNVKDILL
FT                   KPLDMKEFTKSVEKIIGYQYTNNDLLNEILEYINLNYSNDLKLNDCARLFLTNPSNISR
FT                   IFKSNLNTTFISYLNHIRIEKSIELLENTTKSINEIAEIVGYNSLNNFYKNFKIEKGMT
FT                   PKVYKLNTKN"
FT   CDS             complement(165370..166875)
FT                   /locus_tag="IB136_0124"
FT                   /product="two-component sensor histidine kinase"
FT                   /EC_number="2.7.3.-"
FT                   /inference="protein motif:Gene3D:G3DSA:2.60.120.10"
FT                   /inference="protein motif:Gene3D:G3DSA:3.30.565.10"
FT                   /inference="protein motif:Pfam:PF06580"
FT                   /inference="protein motif:InterPro:IPR014710"
FT                   /inference="protein motif:InterPro:IPR010559"
FT                   /inference="protein motif:SUPERFAMILY:SSF51182"
FT                   /inference="protein motif:InterPro:IPR013096"
FT                   /inference="protein motif:InterPro:IPR003594"
FT                   /inference="protein motif:Pfam:PF07883"
FT                   /inference="protein motif:InterPro:IPR018771"
FT                   /inference="protein motif:InterPro:IPR036890"
FT                   /inference="protein motif:Pfam:PF10114"
FT                   /inference="protein motif:SUPERFAMILY:SSF55874"
FT                   /inference="protein motif:CDD:cd00075"
FT                   /inference="protein motif:InterPro:IPR011051"
FT                   /inference="ab initio prediction:prodigal_2.6.3"
FT                   /protein_id="VFN44924.1"
FT                   /translation="MKIQNTEWGYIEWKHTYDENNPKQAMNIYIAVTMPGKKHFNHVHY
FT                   GQEQMIYILEGEGLYIINGVWKPFYQGMIFYIESGSTHETINTGDREIKELIVSNNVDD
FT                   VGESEVIDINPNNYLKKTLINYSESTLNLYAAVESIRGQFIDPFKIPLIIYDDSWNIVL
FT                   KNPYFPLFCFEKCNPMKFPQNCDCMNQKSSNQFVCEYGITIYNIPILYKSNSIGVIRGG
FT                   YVLLSDLNLDTEHNNLYDIPEGAARSIKRLLKQISKNIINFCSFNDIRKDLQEKEKTIA
FT                   RTYHYGEQLEMNLKVAQDMVTNLRINHHFLFNTLNSMASIALDDGSYDLYSAIIDLSRM
FT                   FRYTMRSDLRFVELESEILYIKNYLNLQKLRYGDALKVKYLIPEKLYNLSVPFNFIQPI
FT                   VENAFTHGFRDIDTEKRIEIIARLDSQYAIIEIHNNGTILDGNNIDKIKAGIRSNNGHG
FT                   LSLIYTKFTSAYGNNFDMDIKSSDNEGTYIMIKIPIENYKEYV"
FT   CDS             complement(167243..168514)
FT                   /locus_tag="IB136_0125"
FT                   /product="serine--tRNA ligase"
FT                   /EC_number="6.1.1.11"
FT                   /EC_number="6.1.1.-"
FT                   /inference="protein motif:TIGRFAM:TIGR00414"
FT                   /inference="protein motif:SUPERFAMILY:SSF55681"
FT                   /inference="protein motif:InterPro:IPR015866"
FT                   /inference="protein motif:PRINTS:PR00981"
FT                   /inference="protein motif:ProSiteProfiles:PS50862"
FT                   /inference="protein motif:Gene3D:G3DSA:3.30.930.10"
FT                   /inference="protein motif:Gene3D:G3DSA:1.10.287.40"
FT                   /inference="protein motif:InterPro:IPR002314"
FT                   /inference="protein motif:SUPERFAMILY:SSF46589"
FT                   /inference="protein motif:InterPro:IPR002317"
FT                   /inference="protein motif:InterPro:IPR033729"
FT                   /inference="protein motif:InterPro:IPR006195"
FT                   /inference="protein motif:Hamap:MF_00176"
FT                   /inference="protein motif:Pfam:PF00587"
FT                   /inference="protein motif:PIRSF:PIRSF001529"
FT                   /inference="protein motif:Coils:Coil"
FT                   /inference="protein motif:CDD:cd00770"
FT                   /inference="protein motif:InterPro:IPR010978"
FT                   /inference="protein motif:Pfam:PF02403"
FT                   /inference="ab initio prediction:prodigal_2.6.3"
FT                   /protein_id="VFN44925.1"
FT                   /translation="MLDIKRIRENLDCIKKAMERRGEKNFNLDEVVKLDDERRKTLQEV
FT                   EVMKNELNTASKNIPNLIKEGKDVENEKIKLKELSDKIKVIDQNLKEVEDKMEYLLMRI
FT                   PNVPHPEVPQGETDEDNVEVRTWGKTTTFDFESKAHWEIGTELGILDFETASKITGSRF
FT                   TLYKGLGARLERALLNFYLDTNTKVNGYTEVIPPFMANRNSFLGTGQLPKFEEDMFKIE
FT                   GMDYFMIPTSEVPLTNIHANEILKFEQLPINYTAYTPCFRSEAGSAGRDTRGLVRQHQF
FT                   NKVEMVKIVAPEESYNELEKLTNNAETMLQLLNLPYRVVKICTGDLGFTASFKYDVEVW
FT                   MPSYNRYVEISSCSNCEDFQARRAGIRFKRDKDSKAEYVHTLNGSGLAIGRSVAAILEN
FT                   YQQEDGSVVVPEVLRPYMGVSVIK"
FT   CDS             complement(169330..170934)
FT                   /locus_tag="IB136_0126"
FT                   /product="amidohydrolase"
FT                   /EC_number="3.5.-.-"
FT                   /inference="protein motif:CDD:cd01300"
FT                   /inference="protein motif:SUPERFAMILY:SSF51338"
FT                   /inference="protein motif:InterPro:IPR011059"
FT                   /inference="protein motif:InterPro:IPR032466"
FT                   /inference="protein motif:InterPro:IPR033932"
FT                   /inference="protein motif:InterPro:IPR013108"
FT                   /inference="protein motif:Gene3D:G3DSA:3.20.20.140"
FT                   /inference="protein motif:Gene3D:G3DSA:2.30.40.10"
FT                   /inference="protein motif:SUPERFAMILY:SSF51556"
FT                   /inference="protein motif:Pfam:PF07969"
FT                   /inference="ab initio prediction:prodigal_2.6.3"
FT                   /protein_id="VFN44926.1"
FT                   /translation="MKAKIYYNGNIITMEDSICGDAILIKDKIIKKIGTKEEVFALKNK
FT                   DTEIIDLQGKTLMPSFIDSHSHLIAFATTLKLVPLEDATSFKDIVKKIQDFKESNNIKK
FT                   GDWIIGFSYDNNFLEENKHPDKSVLDSASSENPILISHASGHMGVANTLGLKQLGVTNE
FT                   TRDPEGGHIGRVEGSEEPNGYLEENAFFNVASKIKQPSSNEIFNSIEKAQNIYLSYGIT
FT                   TAQEGLMEENQFNILKAMANQNKLKMDVVGYVNLKKSKSVADNNREFIKKYINRFKIGG
FT                   YKIFLDGSPQGKTAWLSRPYENSDDGYCGYPIYKDEEVEKFIDISLKEKMQLLTHCNGD
FT                   AAADQLIDAFEKVLNLKEQSSENNIRPVMIHAQTVRADQIDDMKVINMIPSYFVAHTYY
FT                   WGDIHIKNLGEDRAFKISPLKTTIEKGLIYTLHQDTPVIAPNMLETVWCAVNRITKKGI
FT                   QIGENEKISPLDALKGVTINAAYQYFEEDKKGSIKEGKLANLIILDENPLTIDPMKIKD
FT                   IKVLQTIREGEVLYSLK"
FT   CDS             171320..172246
FT                   /locus_tag="IB136_0127"
FT                   /product="nitrilase"
FT                   /EC_number="3.5.-.-"
FT                   /inference="protein motif:InterPro:IPR003010"
FT                   /inference="protein motif:Gene3D:G3DSA:3.60.110.10"
FT                   /inference="protein motif:CDD:cd07564"
FT                   /inference="protein motif:Pfam:PF00795"
FT                   /inference="protein motif:InterPro:IPR036526"
FT                   /inference="protein motif:ProSiteProfiles:PS50263"
FT                   /inference="protein motif:Coils:Coil"
FT                   /inference="protein motif:SUPERFAMILY:SSF56317"
FT                   /inference="ab initio prediction:prodigal_2.6.3"
FT                   /protein_id="VFN44927.1"
FT                   /translation="MSKENKNVRIAVVQASPVIMDLEKTVEKALGLIKEAGRKGANIVV
FT                   FPEAFIPAYPRGLSFGFVVGSRTMEGREDWKRYYDNSVPVPSATTDLLGKAAQEAGVYL
FT                   SMGITERDGNDINCTLYCTNLFFSPEGKLIGKHRKLKPTGTERCIWGEGDGSTLTVVDT
FT                   PYGKMGSLICWENYMPLARTALYAKGVKLYIAPTADSREEWQATMKHIALEGRCFVIGC
FT                   NQYVEKNTYPTDLNYYKELDAEPEIMCPGGSCIVDPFGKYVAGPIFNKEEMLIADLDLE
FT                   KIVLSRLDFDSEGHYSRPDVFELIVHE"
FT   CDS             complement(172366..173364)
FT                   /locus_tag="IB136_0128"
FT                   /product="zinc-binding dehydrogenase"
FT                   /EC_number="1.-.-.-"
FT                   /inference="protein motif:Gene3D:G3DSA:3.40.50.720"
FT                   /inference="protein motif:InterPro:IPR036291"
FT                   /inference="protein motif:Pfam:PF08240"
FT                   /inference="protein motif:SMART:SM00829"
FT                   /inference="protein motif:InterPro:IPR020843"
FT                   /inference="protein motif:SUPERFAMILY:SSF51735"
FT                   /inference="protein motif:SUPERFAMILY:SSF50129"
FT                   /inference="protein motif:TIGRFAM:TIGR02823"
FT                   /inference="protein motif:CDD:cd05280"
FT                   /inference="protein motif:InterPro:IPR014188"
FT                   /inference="protein motif:Gene3D:G3DSA:3.90.180.10"
FT                   /inference="protein motif:InterPro:IPR013149"
FT                   /inference="protein motif:InterPro:IPR011032"
FT                   /inference="protein motif:InterPro:IPR013154"
FT                   /inference="protein motif:Pfam:PF00107"
FT                   /inference="ab initio prediction:prodigal_2.6.3"
FT                   /protein_id="VFN44928.1"
FT                   /translation="MNKKFKSLYITEEEGNFRRNIVEREVDTLPEGEVLIKVKYSSLNY
FT                   KDALSANGNKGVTRKYPHTPGIDASGIVESSSCDDFKIGEEVLVTGYDLGMNTSGGFSE
FT                   YIRVPSSWVVKLPKNLSLKEAMDYGTAGFTAALSVYKFIDSVDKNMGDVLVTGGTGGVA
FT                   VIATKILIKLGYSVVVSTGKLEEQKEVLLNLGVKDVIHRSEVDDNSGRPLLRPRWAGVI
FT                   DTVGGNTLATAIKTTNYCGAVTTCGNAGGVDFTSSVYPFILKGITLYGIDSVDCPMNLR
FT                   LKIWDLLSNEWKLDDLDDMVNVVSLEELNDSIDSIMAGKHVGRTVVDLEKI"
FT   CDS             173468..173905
FT                   /locus_tag="IB136_0129"
FT                   /product="MarR family transcriptional regulator"
FT                   /inference="protein motif:ProSiteProfiles:PS50995"
FT                   /inference="protein motif:Pfam:PF01047"
FT                   /inference="protein motif:PRINTS:PR00598"
FT                   /inference="protein motif:Gene3D:G3DSA:1.10.10.10"
FT                   /inference="protein motif:InterPro:IPR000835"
FT                   /inference="protein motif:CDD:cd00090"
FT                   /inference="protein motif:InterPro:IPR036390"
FT                   /inference="protein motif:InterPro:IPR036388"
FT                   /inference="protein motif:InterPro:IPR011991"
FT                   /inference="protein motif:SMART:SM00347"
FT                   /inference="protein motif:SUPERFAMILY:SSF46785"
FT                   /inference="ab initio prediction:prodigal_2.6.3"
FT                   /protein_id="VFN44929.1"
FT                   /translation="MEDKYIVHFISKTKASMIKFIENKLSKNGLGELIPTHGNILTALY
FT                   ENNGILTMKEIAAKIGKDKSTVTVLVNKLINLGYLERQKCTNDKRITYIKLTKKALLIE
FT                   DTFNSISTQVKETAYHNITENEKQEFLRILKKINDNFKNAD"
FT   CDS             173991..174578
FT                   /locus_tag="IB136_0130"
FT                   /product="Ferritin-like"
FT                   /EC_number="1.-.-.-"
FT                   /inference="protein motif:CDD:cd00729"
FT                   /inference="protein motif:CDD:cd01041"
FT                   /inference="protein motif:Gene3D:G3DSA:1.20.1260.10"
FT                   /inference="protein motif:InterPro:IPR009078"
FT                   /inference="protein motif:InterPro:IPR012347"
FT                   /inference="protein motif:InterPro:IPR009040"
FT                   /inference="protein motif:SUPERFAMILY:SSF57802"
FT                   /inference="protein motif:InterPro:IPR003251"
FT                   /inference="protein motif:SUPERFAMILY:SSF47240"
FT                   /inference="protein motif:Pfam:PF02915"
FT                   /inference="protein motif:ProSiteProfiles:PS50905"
FT                   /inference="protein motif:Gene3D:G3DSA:2.20.28.10"
FT                   /inference="ab initio prediction:prodigal_2.6.3"
FT                   /protein_id="VFN44930.1"
FT                   /translation="MNLKDSKTKENLLRAFAGESQARNRYNISASVAKKEGLYIIESLF
FT                   NYTADQEKSHAKQFFSKLKEFAGENISISGAYPVDLYDKTAQHLKAAQHNELQEWDDVY
FT                   KNFGKTAREEGFESIAKLFENIAEIEKVHGDRFGRYATDLEEGTLFRRNEDIQWICTHC
FT                   GHIHIGKEAPKACPVCLHPQGYFLDFKNSLFE"
FT   CDS             complement(174878..175498)
FT                   /locus_tag="IB136_0131"
FT                   /product="Protein of unknown function DUF4004"
FT                   /inference="protein motif:Pfam:PF13171"
FT                   /inference="protein motif:InterPro:IPR025063"
FT                   /inference="protein motif:Gene3D:G3DSA:1.10.1660.10"
FT                   /inference="ab initio prediction:prodigal_2.6.3"
FT                   /protein_id="VFN44931.1"
FT                   /translation="MEELISKKDLLSKTNISYGQLYRWKRKNIIPEEWFIKKSAFTGQE
FT                   TFFPRDKILERIELILSMKEETSLDDIANMFMKKDINKEFDIDFILSKEVICNYTKEIF
FT                   QNLYKKEQSIGKKELLILSIIEKFLVKSIITFEELKLIVNIIEENFTSIYNESGKIYLF
FT                   RKFGVPFVVGCLDYKKVKFEKDVVKIIEIDLTKEINDISIKLS"
FT   CDS             complement(175506..176273)
FT                   /locus_tag="IB136_0132"
FT                   /product="Bactofilin A/B"
FT                   /inference="protein motif:InterPro:IPR007607"
FT                   /inference="protein motif:Gene3D:G3DSA:2.160.10.10"
FT                   /inference="protein motif:Pfam:PF04519"
FT                   /inference="ab initio prediction:prodigal_2.6.3"
FT                   /protein_id="VFN44932.1"
FT                   /translation="MEKGSIKILGEGFISSGEYENIKIVGSSKSKGNVKSNEVKVLGDA
FT                   KFEGDINIKNFVVNGKTIIRGNLKAERVRVNGQLNIEGDAEIDDLVITAQQKVDGKLKC
FT                   NNVTIRGQLSVNENMYAQDIKIYGEMRNKSNIECEDIKVYGAIKCDGLLNGENIYVYSG
FT                   GGSYCKEIGATNIKIGRSKDAFSLIKIINIFSGKFKCNLIEGDTIELEDASIKDIRGKS
FT                   ISLVDNCDVGNIEYSDNLSVSDNSTVKNSIKVG"
FT   CDS             complement(176314..177135)
FT                   /locus_tag="IB136_0133"
FT                   /product="Hypothetical protein"
FT                   /inference="ab initio prediction:prodigal_2.6.3"
FT                   /protein_id="VFN44933.1"
FT                   /translation="MNEELSSLRFDGVGKCKGGIFDNVNISGTGKIEGSVKCSKFDSSG
FT                   SAKVFGTTECNEFFTSGLSKVEGNILASKVEISGLLRCTGNINSVEIDTSGIINVEGSI
FT                   KSDIIHGEGYLKANENIDCENINLSGILECNGFLNCEEVNISLNGTSNFNEVGASSINI
FT                   KKGHGDYCKKFRMLEKKHINFEKVSSNLISLGLLSIRKYTESKLFANIIEADEISLENS
FT                   EVKVVRGKNIKIGKGCYVESLEYSESIEIDEDSIVGEIKNISEKIKLKKDK"
FT   CDS             complement(177494..179404)
FT                   /locus_tag="IB136_0134"
FT                   /product="phosphonoacetaldehyde
FT                   hydrolase/2-aminoethylphosphonate-pyruvate transaminase"
FT                   /EC_number="3.11.1.1"
FT                   /EC_number="2.6.1.37"
FT                   /inference="protein motif:Gene3D:G3DSA:3.90.1150.10"
FT                   /inference="protein motif:Hamap:MF_01375"
FT                   /inference="protein motif:SFLD:SFLDG01129"
FT                   /inference="protein motif:Hamap:MF_01376"
FT                   /inference="protein motif:SUPERFAMILY:SSF53383"
FT                   /inference="protein motif:InterPro:IPR023198"
FT                   /inference="protein motif:SFLD:SFLDS00003"
FT                   /inference="protein motif:TIGRFAM:TIGR01422"
FT                   /inference="protein motif:SUPERFAMILY:SSF56784"
FT                   /inference="protein motif:TIGRFAM:TIGR01549"
FT                   /inference="protein motif:CDD:cd02586"
FT                   /inference="protein motif:Pfam:PF00266"
FT                   /inference="protein motif:SFLD:SFLDG01135"
FT                   /inference="protein motif:InterPro:IPR012703"
FT                   /inference="protein motif:InterPro:IPR000192"
FT                   /inference="protein motif:InterPro:IPR006323"
FT                   /inference="protein motif:Gene3D:G3DSA:3.40.50.1000"
FT                   /inference="protein motif:InterPro:IPR006439"
FT                   /inference="protein motif:Pfam:PF13419"
FT                   /inference="protein motif:InterPro:IPR036412"
FT                   /inference="protein motif:TIGRFAM:TIGR03301"
FT                   /inference="protein motif:TIGRFAM:TIGR02326"
FT                   /inference="protein motif:InterPro:IPR023214"
FT                   /inference="protein motif:Gene3D:G3DSA:1.10.150.240"
FT                   /inference="protein motif:Gene3D:G3DSA:3.40.640.10"
FT                   /inference="protein motif:InterPro:IPR015424"
FT                   /inference="protein motif:InterPro:IPR015422"
FT                   /inference="protein motif:InterPro:IPR015421"
FT                   /inference="ab initio prediction:prodigal_2.6.3"
FT                   /protein_id="VFN44934.1"
FT                   /translation="MKKIYGEKIKAVVFDWAGTTVDYGCFAPLNVFIEIFKRRGIDVTM
FT                   EEARKPMGKLKIDHIREMCEMDRIKNIWSDKFGKVPTEDDVNELYAEFEPMLFETLEEY
FT                   TTPIPHVVETIEKLRKNGLKIGSTTGYTREMMNIVEPNAAKKGYSPDFLVTPSEVSQGR
FT                   PYPWMCYKNAEALGVSPMSSMVKVGDTISDVKEGVNAGMWSVAVIKGSSELGLTQEEVE
FT                   NMDKEELKAKMSIVSKKFKEAGAHFVIETMAELEDILIKIENETIKSDFVPENDYILLT
FT                   PGPLSTTKSVRASMLKDWCTWDVEYNNLVQDVRRRLVSLATQNTDKYTSVLMQGSGTFS
FT                   VEAIIGSTISKDGKLLVIANGAYGKRMKDICNYLNIQFVDCTFKDIEAVDLNVVENLLK
FT                   ENKDITHISMVHCETTTGRLNPIQEVGKLAKEYNKIYIVDAMSSFGGIEIDVEDFNIDF
FT                   LVSSSNKCIQGVPGFGFIIANKEKLSKCKGIAKSLSLDVYAQWETMEKNNGKWRFTSPT
FT                   HVVRAFYQALLELEEEGSVEKRYARYKENQFTIASRLKSLGFDTLVNDNAQSPVITTFL
FT                   YPKNAKFEFMEFYTYLKDNGFVIYPGKLTDIDTFRIGSIGEVYPTDMERLADVIEKFIN
FT                   R"
FT   CDS             complement(179683..180468)
FT                   /locus_tag="IB136_0135"
FT                   /product="DeoR family transcriptional regulator"
FT                   /inference="protein motif:InterPro:IPR001034"
FT                   /inference="protein motif:Pfam:PF00455"
FT                   /inference="protein motif:Gene3D:G3DSA:1.10.10.10"
FT                   /inference="protein motif:SMART:SM00420"
FT                   /inference="protein motif:InterPro:IPR036390"
FT                   /inference="protein motif:ProSiteProfiles:PS51000"
FT                   /inference="protein motif:InterPro:IPR036388"
FT                   /inference="protein motif:PRINTS:PR00037"
FT                   /inference="protein motif:InterPro:IPR014036"
FT                   /inference="protein motif:InterPro:IPR037171"
FT                   /inference="protein motif:Coils:Coil"
FT                   /inference="protein motif:SMART:SM01134"
FT                   /inference="protein motif:Pfam:PF08220"
FT                   /inference="protein motif:SUPERFAMILY:SSF46785"
FT                   /inference="protein motif:SUPERFAMILY:SSF100950"
FT                   /inference="protein motif:Gene3D:G3DSA:3.40.50.1360"
FT                   /inference="ab initio prediction:prodigal_2.6.3"
FT                   /protein_id="VFN44935.1"
FT                   /translation="MSLNSIDRKKEILKLLDSKGKVNTKELVKRLEVSSETIRRYLEEL
FT                   ENENKLKKVYGGAIKINYGVIEPEHIKRNNTNLDKKQSIAKYAAKFVNDNESIIIDEGT
FT                   TNLQIVDYIISVNNLKIITNSYPVLSKLISYENQGLFDGEVIFIGGKVNLKHQRTACPI
FT                   SIDAMKNLYVDKAFISSEGILDSFGISSIDQNKALLSKAYIKNSKESFVLCDSSKIGIA
FT                   SMYKIADLEELDFVICDVEPPNEWKDKLNEINITWIEAK"
FT   CDS             complement(180685..180915)
FT                   /locus_tag="IB136_0136"
FT                   /product="D-alanine--poly(phosphoribitol) ligase subunit 2"
FT                   /EC_number="6.1.1.13"
FT                   /inference="protein motif:Hamap:MF_00565"
FT                   /inference="protein motif:InterPro:IPR003230"
FT                   /inference="protein motif:TIGRFAM:TIGR01688"
FT                   /inference="protein motif:InterPro:IPR009081"
FT                   /inference="protein motif:SUPERFAMILY:SSF47336"
FT                   /inference="protein motif:InterPro:IPR036736"
FT                   /inference="protein motif:Pfam:PF00550"
FT                   /inference="protein motif:Gene3D:G3DSA:1.10.1200.10"
FT                   /inference="protein motif:ProSiteProfiles:PS50075"
FT                   /inference="ab initio prediction:prodigal_2.6.3"
FT                   /protein_id="VFN44936.1"
FT                   /translation="MQETVIEIFEDVLGTDEIREDLDLNLFETELLDSLAIIEVLLEIE
FT                   NRLGIELQPTDLERKDMSTVNNLVKFLETRK"
FT   CDS             complement(180934..182082)
FT                   /locus_tag="IB136_0137"
FT                   /product="Alginate O-acetyltransferase AlgI/D-alanyl
FT                   transfer protein DltB"
FT                   /inference="protein motif:PIRSF:PIRSF500216"
FT                   /inference="protein motif:InterPro:IPR004299"
FT                   /inference="protein motif:InterPro:IPR024024"
FT                   /inference="protein motif:Pfam:PF03062"
FT                   /inference="protein motif:InterPro:IPR024194"
FT                   /inference="protein motif:TIGRFAM:TIGR04091"
FT                   /inference="protein motif:PIRSF:PIRSF016636"
FT                   /inference="ab initio prediction:prodigal_2.6.3"
FT                   /protein_id="VFN44937.1"
FT                   /translation="MIFSQYGDYFYLYILLLTSIPAVILGLMGKNIKYYGMLASLFMIF
FT                   LIVGIDVQLKYLVIFIILEVIIVKGYEYVRRKTKNKYIYWGFLFASMLPIIINKISPVT
FT                   SFGIIGFIGISYLNFRTIQMVIEIYDGAIKEVKISKMLYFMLFFPTLSSGPIDRSRRFE
FT                   QDLEKQISRKEYIEEYLLPGIKNIVMGVGYKFVIAFLINTYWVSRIPKDMSFINILSYM
FT                   YAYSLYLFFDFAGYSLFAIGTGYIFGIQVPINFDKPFISKDMKEFWTRWHISLSRWFGD
FT                   YIFSRFVMSSMRKKRFKKRTTAAHVAQMITMITMGFWHGLTWYYVAYGVYQGLALVLTD
FT                   IYQRKSKFYKKHKKDKWFERVQIFITFHIVCFGLLIFSGYLA"
FT   CDS             complement(182082..183596)
FT                   /locus_tag="IB136_0138"
FT                   /product="D-Alanine-poly(phosphoribitol) ligase"
FT                   /EC_number="6.1.1.13"
FT                   /inference="protein motif:TIGRFAM:TIGR01733"
FT                   /inference="protein motif:InterPro:IPR020845"
FT                   /inference="protein motif:Pfam:PF13193"
FT                   /inference="protein motif:Gene3D:G3DSA:2.30.38.10"
FT                   /inference="protein motif:Gene3D:G3DSA:3.40.50.980"
FT                   /inference="protein motif:InterPro:IPR010072"
FT                   /inference="protein motif:InterPro:IPR010071"
FT                   /inference="protein motif:Hamap:MF_00593"
FT                   /inference="protein motif:Pfam:PF00501"
FT                   /inference="protein motif:InterPro:IPR000873"
FT                   /inference="protein motif:Coils:Coil"
FT                   /inference="protein motif:SUPERFAMILY:SSF56801"
FT                   /inference="protein motif:CDD:cd05945"
FT                   /inference="protein motif:ProSiteProfiles:PS00455"
FT                   /inference="protein motif:InterPro:IPR025110"
FT                   /inference="protein motif:Gene3D:G3DSA:3.30.300.30"
FT                   /inference="ab initio prediction:prodigal_2.6.3"
FT                   /protein_id="VFN44938.1"
FT                   /translation="MKIIEGIKKYSNTDRTALMCNGDKLSYKDLNEYSDAISVFLKDVY
FT                   KEEDTPIVIYGNKENMIMACMIGALKSGRAYVPLDISFPIDRVFEVTKEIKPKVLFNFS
FT                   DERNFGDINVIDMDKLNYIINEYQGKSLDKENWVKDDENAYILFTSGSTGKPKGVQISS
FT                   NNLDSFSDWISPYLNIDGSEKVIMNQPAYSFDLSVTTIYPGLIHGATLFSISKDVLADY
FT                   KELFRQFSISDIAVWVSTPSFAGVCITEKEFNSKMLPNLESMIFIGEALSKNLTKELMS
FT                   RFPNTRIINGYGPTEATVGVSVNDMTQKAIDDEKSLPVGYPMSNCKIKILDEDGNELKE
FT                   NEKGEIIIIGPSVSKGYFNNKEKTDEVFFYDEIDGVKWRAYKTGDMGYLLDGNIYYCGR
FT                   KDFQIKLNGFRIEIEDIENNLRKVHNVKNAVVLPVYKDEKIAYLKGIVELNEKNDLSNI
FT                   KNGMIIKKELGKYIPSYMIPRNISIISEFPTNINGKIDRKKLMEEI"
FT   CDS             complement(183611..183757)
FT                   /locus_tag="IB136_0139"
FT                   /product="Hypothetical protein"
FT                   /inference="ab initio prediction:prodigal_2.6.3"
FT                   /protein_id="VFN44939.1"
FT                   /translation="MSVRDYLKYLKNNKDLLTSICLTMVIILAIGVLTFTPFKELPFIY
FT                   NGF"
FT   CDS             complement(183717..184907)
FT                   /locus_tag="IB136_0140"
FT                   /product="D-alanine transferase DltD"
FT                   /inference="protein motif:Gene3D:G3DSA:3.40.50.1110"
FT                   /inference="protein motif:InterPro:IPR023896"
FT                   /inference="protein motif:PIRSF:PIRSF021438"
FT                   /inference="protein motif:InterPro:IPR006998"
FT                   /inference="protein motif:Pfam:PF04914"
FT                   /inference="protein motif:InterPro:IPR036514"
FT                   /inference="protein motif:SUPERFAMILY:SSF52266"
FT                   /inference="protein motif:TIGRFAM:TIGR04092"
FT                   /inference="ab initio prediction:prodigal_2.6.3"
FT                   /protein_id="VFN44940.1"
FT                   /translation="MRKLIYFITPFIIGVVFLFGLDKFLDSKTDELLREKNLLPIMDDT
FT                   LSDIKDKGVTANNHFLREKDIMILGSSELSNSTKQHPKYYFNTNRSKNKVFAIGRAYTQ
FT                   TLQDAAILGSMNPNIDNKKVVLLISMQWFMEKDGVTSHHYQSRFSPIQFYRFLDNPKIS
FT                   KQNKIEYAKKSSKLLWGSDEYKAEALYAKLYEPKTFPEKAEKVLLEPYFQGRKYCIALK
FT                   EKGILYKRLIKLDKKRATKRKRPINWSYERKKAIEDAKKRVGKNPLNIDKYYYKEHFKD
FT                   GIEQYKGRDKDVNLLTSKEFENYKLMLNVCTDLGIKPVVVLIPSMDKFYNLTGISEKER
FT                   NQYYDKAQKIAESKGFEVLNLKDKGSDKYYLRDVMHLGTKGWVDVCERLFKIFKEQ"
FT   CDS             complement(185195..186214)
FT                   /locus_tag="IB136_0141"
FT                   /product="NAD(P)-binding oxidoreductase"
FT                   /EC_number="1.-.-.-"
FT                   /inference="protein motif:Gene3D:G3DSA:3.40.50.720"
FT                   /inference="protein motif:Pfam:PF01408"
FT                   /inference="protein motif:SUPERFAMILY:SSF51735"
FT                   /inference="protein motif:InterPro:IPR036291"
FT                   /inference="protein motif:Gene3D:G3DSA:3.30.360.10"
FT                   /inference="protein motif:SUPERFAMILY:SSF55347"
FT                   /inference="protein motif:InterPro:IPR000683"
FT                   /inference="ab initio prediction:prodigal_2.6.3"
FT                   /protein_id="VFN44941.1"
FT                   /translation="MMGKIRFGIVGTSNIANIFLRAASRVKDFELVAVYSRNLEKAREF
FT                   GTLYGASIFFDDLEQMAKSKDIDAVYIASPNALHSKQTITCLKHKKHVLCEKSLASNLK
FT                   EVKSMIKTAKDNNVLLMEAMRITCVPNFKAVKENLYKIGKIRRFFGSYCQYSSRYDKYK
FT                   NGIIENAFKKELSNGALMDIGVYCIHPMVNLFGAPKTVKAVSHILQTGVDGEGSAVFQY
FT                   DDMDAIIQYSKVADSYIPSEIQGEEGSIIIEKLNLFEKAIIKYRDGREEDISIPKEKAE
FT                   EKPREIEGMYYELVEFISLINNNKIESNINSHENSIIVMEIMDEIRRQSSIVYPADSI"
FT   CDS             complement(186390..186929)
FT                   /locus_tag="IB136_0142"
FT                   /product="Putative ABC-transporter type IV"
FT                   /inference="protein motif:InterPro:IPR010540"
FT                   /inference="protein motif:Pfam:PF06541"
FT                   /inference="ab initio prediction:prodigal_2.6.3"
FT                   /protein_id="VFN44942.1"
FT                   /translation="MDNVGSLLYFLFNFFLYGFIGWIIENLYSYYKQGHFQEDGFLNGP
FT                   FKPMYAIAMSIIIEVSRFIDPNNIFALLLLCLVVPTVVEYITGILMKVYFNKVYWDYSD
FT                   YKYNSRGIVCLKFSVYWTILTFIGVRYFQVYIVDSLYSLIIPYWPIVVTILLVTLFVDE
FT                   ILTIKFLRGNKDIVER"
FT   CDS             complement(187030..187710)
FT                   /locus_tag="IB136_0143"
FT                   /product="C1.5.6: HAD, Beta-PGM, Phosphatase Like"
FT                   /EC_number="3.-.-.-"
FT                   /inference="protein motif:InterPro:IPR023214"
FT                   /inference="protein motif:TIGRFAM:TIGR01549"
FT                   /inference="protein motif:SFLD:SFLDG01129"
FT                   /inference="protein motif:Gene3D:G3DSA:3.40.50.1000"
FT                   /inference="protein motif:InterPro:IPR006439"
FT                   /inference="protein motif:PRINTS:PR00413"
FT                   /inference="protein motif:Pfam:PF13419"
FT                   /inference="protein motif:TIGRFAM:TIGR01509"
FT                   /inference="protein motif:SUPERFAMILY:SSF56784"
FT                   /inference="protein motif:Gene3D:G3DSA:1.10.150.240"
FT                   /inference="protein motif:InterPro:IPR023198"
FT                   /inference="protein motif:CDD:cd07505"
FT                   /inference="protein motif:InterPro:IPR036412"
FT                   /inference="protein motif:SFLD:SFLDG01135"
FT                   /inference="ab initio prediction:prodigal_2.6.3"
FT                   /protein_id="VFN44943.1"
FT                   /translation="MQKVEGIIFDMDGVLFDSERISLEFWMETFEKYGYTMTKEIYTSV
FT                   MGRNRKGIIEGLTDIYDSSVPIIDLYDEKTKNMIEFMERKGAPIKLGVNELISFLKENG
FT                   YKMAVATSTKRERAVKRLAKANLKDYFDAIVCGDDVVNSKPNPEIFLKAAKKINVNPKN
FT                   CIVIEDSPMGVEAAYNGGIRCINVPDLKEPDEQIKSQSHKILENLLEVREYLKSLNSKE
FT                   CHNL"
FT   CDS             complement(187739..189028)
FT                   /locus_tag="IB136_0144"
FT                   /product="CO dehydrogenase flavoprotein-like, FAD-binding,
FT                   subdomain 2"
FT                   /EC_number="1.1.-.-"
FT                   /inference="protein motif:Gene3D:G3DSA:3.10.580.10"
FT                   /inference="protein motif:SMART:SM00116"
FT                   /inference="protein motif:ProSiteProfiles:PS51257"
FT                   /inference="protein motif:InterPro:IPR005170"
FT                   /inference="protein motif:SMART:SM01091"
FT                   /inference="protein motif:InterPro:IPR000644"
FT                   /inference="protein motif:InterPro:IPR036318"
FT                   /inference="protein motif:SUPERFAMILY:SSF56176"
FT                   /inference="protein motif:Pfam:PF00571"
FT                   /inference="protein motif:Gene3D:G3DSA:3.30.465.10"
FT                   /inference="protein motif:SUPERFAMILY:SSF54631"
FT                   /inference="protein motif:Pfam:PF01595"
FT                   /inference="protein motif:CDD:cd04590"
FT                   /inference="protein motif:InterPro:IPR016169"
FT                   /inference="protein motif:Coils:Coil"
FT                   /inference="protein motif:Pfam:PF03471"
FT                   /inference="protein motif:InterPro:IPR002550"
FT                   /inference="protein motif:ProSiteProfiles:PS51371"
FT                   /inference="ab initio prediction:prodigal_2.6.3"
FT                   /protein_id="VFN44944.1"
FT                   /translation="MRELLKVTLIVMLVLINAFFVACEFAMVKLRSSRIDTMITEGNNN
FT                   AKRCKIIKDNLNSYLSACQLGITLCSLALGWMGESTVKELILPIVSVFNLSESIIYTIS
FT                   ISISFLIITMMEVVIGELVPKALALYNTEKIMLSTSFLLVGFYKLTYPIIYFFNLSTDL
FT                   FLKPFGYSQADEVDEPHTGDEIRLLVEESYKSGLIDESEQRLVDNIFEFEEKKIREIMV
FT                   PRTDMVCIYESDSEEKILAILKEEGVTRYPVCRKNKDDILGFVHIRDLYNQKINENKIE
FT                   LEEILRDIIYISENLTIDKALERIRKEKLQLAIVVDEYGGTSGVVTIEDILEEIVGEIQ
FT                   DEFDKEETHIKKIGAGSYLVDGTESINYINKYFGLDIEHDGFDSIGGWISYMLGSNIKV
FT                   NQSVTFENYNFTILELDKLRVVKLIIKSVI"
FT   CDS             complement(189477..191078)
FT                   /locus_tag="IB136_0145"
FT                   /product="Amidohydrolase family"
FT                   /EC_number="3.5.-.-"
FT                   /inference="protein motif:SUPERFAMILY:SSF51338"
FT                   /inference="protein motif:Pfam:PF07969"
FT                   /inference="protein motif:InterPro:IPR013108"
FT                   /inference="protein motif:InterPro:IPR032466"
FT                   /inference="protein motif:Gene3D:G3DSA:3.20.20.140"
FT                   /inference="protein motif:Gene3D:G3DSA:2.30.40.10"
FT                   /inference="protein motif:InterPro:IPR011059"
FT                   /inference="protein motif:SUPERFAMILY:SSF51556"
FT                   /inference="ab initio prediction:prodigal_2.6.3"
FT                   /protein_id="VFN44945.1"
FT                   /translation="MIYDLILKNGFIIGGTGNPGFYGDIAIKDNLIAKIDSKINSNTNK
FT                   EIDCCGKVITPGFIDPHVHEEIVAILDGKFEKFLKQGVTTTINGNCGHSITPYSSENVY
FT                   EYMYKNGLLLEEEKKYLIDKNKCWNNFTEYCDLISKSGISVNMGFLLGHGTIRWSVMGG
FT                   SKDRPPTEKEKNEITDIINDGMKSGAFGISTGLAYIPSKYADIDELVDIAKQIKEHDGI
FT                   YTSHIRDYIGRYNAVKEAIEVGQKSGARVQVSHLSPVEIEAFDEILKARYNGVEIMVDT
FT                   VPRSSGHCMKKKRVIQFIMAISSSLFELGINGVMDALRNEEGRTLILKEAFILGDRGSI
FT                   ILLNTKDINMEKKSIREIATQKGIDEDKLLLDLLLDGDEELIFCLGGMYRADFPDKLHD
FT                   DKIIDNPFVMVGSDCLFSVGGDMSWFELQRRGAFPIFFNMYRKSGVRLEEIVRRVTSLP
FT                   ARQFKIKNRGILKEGLIADIAVIDMDNYSYSRSEDIDFSKPQLLANGVEYVIVNGKIAL
FT                   ENGEITENKCGEVLKR"
FT   CDS             complement(191189..191866)
FT                   /locus_tag="IB136_0146"
FT                   /product="Hypothetical protein"
FT                   /inference="ab initio prediction:prodigal_2.6.3"
FT                   /protein_id="VFN44946.1"
FT                   /translation="MSKVKSIYNEEYLPFKIRYGRLTLSLGIIAALVPGIILSFGFGIM
FT                   PPISALLASTMAIVSMSAPNYIIEPVSYSPILGIPGTYMSFLSGNISNMRLPCSIAAQK
FT                   AAEVESGTEEGSIISTIGIAVSILVNISILTIGVILGGSVLSKIPAEVVEKLNLILPAL
FT                   FGSVFGQVFLQDKKLGLVAIVISVLTIILSKQGIIPQSLVVLICVFGTILIARAMYKDK
FT                   LSD"
FT   CDS             complement(191879..192574)
FT                   /locus_tag="IB136_0147"
FT                   /product="Protein of unknown function DUF5058"
FT                   /inference="protein motif:InterPro:IPR032479"
FT                   /inference="protein motif:Pfam:PF16481"
FT                   /inference="ab initio prediction:prodigal_2.6.3"
FT                   /protein_id="VFN44947.1"
FT                   /translation="MDYLKLANHPLLWIASTVAVSIVVVQSLIFAIKSCKVGKTMGITD
FT                   KQIKSAVKSSAISAIGPSMTIFAGMVSLIVTMGGPIAWMRLSFIGSVIFESMSAGFGTD
FT                   ALGITLGSPEMTKLAFTNAVWTMILGSLGWIIFTLLFGHKLDKITNVISSGKKSFIPII
FT                   SLGAMLGSFAYLNADRVLRFDNGTIACISGMAIMVILCMLEKKKNIKWLREWGLTISMF
FT                   SGMIIASVI"
FT   CDS             complement(192626..193825)
FT                   /locus_tag="IB136_0148"
FT                   /product="Peptidase M19"
FT                   /EC_number="3.4.13.-"
FT                   /inference="protein motif:InterPro:IPR008257"
FT                   /inference="protein motif:InterPro:IPR032466"
FT                   /inference="protein motif:Gene3D:G3DSA:3.20.20.140"
FT                   /inference="protein motif:Pfam:PF01244"
FT                   /inference="protein motif:ProSiteProfiles:PS51365"
FT                   /inference="protein motif:SUPERFAMILY:SSF51556"
FT                   /inference="ab initio prediction:prodigal_2.6.3"
FT                   /protein_id="VFN44948.1"
FT                   /translation="MKSAYKGYEAYSYLEKGKDISSIEMCKGDKRVKEYLIELDDIQEA
FT                   KVKSIVDEKIFISLHEHPVLFPEHLERDIFEYNREGKQRCAYEALSRGYYDAIFDNLMD
FT                   GVCTITSNSGWKWDDILIDLGMRLCDLAHQDFVIKCEKVEDIYRAKSEGKVALIPTLEG
FT                   AAPIENELDRIDILYGFGIRLMGITYSESNALGSGLKEEKDGGLTNFGKKAVERMNKIG
FT                   MAIDCSHVGVQTTLDVIEYSKDPIILSHVGARSLWNTKRLTPDEVLIACAKKGGVIGVE
FT                   AAPHTTITEKNKEHSIESFMEHFEYIKNLVGIDHVAFGPDTVYGDHVKLHSVLAAKFDI
FT                   KKITGTKEHPKVEYVKGLENPTETSKNIVRYLVKHGYSDEEIEKVLGGNILRVLKQVWK
FT                   "
FT   CDS             complement(194086..196131)
FT                   /locus_tag="IB136_0149"
FT                   /product="sigma-54 dependent transcriptional regulator"
FT                   /inference="protein motif:Pfam:PF00158"
FT                   /inference="protein motif:ProSiteProfiles:PS50112"
FT                   /inference="protein motif:CDD:cd00009"
FT                   /inference="protein motif:SMART:SM00382"
FT                   /inference="protein motif:Gene3D:G3DSA:1.10.8.60"
FT                   /inference="protein motif:Gene3D:G3DSA:3.40.50.300"
FT                   /inference="protein motif:InterPro:IPR027417"
FT                   /inference="protein motif:Gene3D:G3DSA:3.30.450.20"
FT                   /inference="protein motif:InterPro:IPR035965"
FT                   /inference="protein motif:ProSiteProfiles:PS50045"
FT                   /inference="protein motif:InterPro:IPR003593"
FT                   /inference="protein motif:InterPro:IPR002078"
FT                   /inference="protein motif:SUPERFAMILY:SSF52540"
FT                   /inference="protein motif:ProSiteProfiles:PS00676"
FT                   /inference="protein motif:ProSiteProfiles:PS00688"
FT                   /inference="protein motif:InterPro:IPR025944"
FT                   /inference="protein motif:SUPERFAMILY:SSF55785"
FT                   /inference="protein motif:InterPro:IPR025943"
FT                   /inference="protein motif:InterPro:IPR000014"
FT                   /inference="ab initio prediction:prodigal_2.6.3"
FT                   /protein_id="VFN44949.1"
FT                   /translation="MKKHNILFVSTDDKINIDISKQLENIFGEFCNIDNLVYVNRINIE
FT                   LSSYELVVCSDNDIKEYIHNNIDKNIPIVIVHRTINIENINQIISIENDSDVMVIDAYK
FT                   ESADETAKIIRKLGLIHINLIPYYPGCDKSKCEIGIITGSRNSIPQNIKQIIDIGDKVI
FT                   DINTVIEIFTKLNISIDKLHIIKEKYNEDTVSGYRYYTTMNKTMKSFLEIIDEGIASVD
FT                   KLGKFIYCNKVFSNLVGIDQNEIISNNFMDLFSDKVVKKIFFQEDEVNDEVVNLNNKKL
FT                   IINKVNVYENNERIKSIISIKNISAIQVLEDKIQNKLQSKGFVSKYTFESVVGESKIIK
FT                   EKINIARKIATTDFSVLILGENGTGKEIFAQAIHNESLRKNKPFVAVNLSSLSDTLIES
FT                   ELFGYDEGSFTGAIKGGKMGIFERAHTGTIFLDEIGDISLDVQQRLLRVLQEKEVMRMG
FT                   GSKIIPIDVRIIAATNKDLKKKIKEGSFREDLYYRINVLHIEIPRLRERKEDIPLISKY
FT                   FLDEINSNKCFTEESMQALTLYEWPGNVRELKNLIYYIDTIVEEDRVDYEHLPEQFRFE
FT                   KNNTLVNENFDSIILDFKQSNFFEESICILTSIETWNNKNILLGRNKLQEILKEKDIVL
FT                   SVDQIRKRIDKLKSHGLLLSGVKKQGSFITDEGKNFISYVKIKGVI"
FT   CDS             complement(196542..197351)
FT                   /locus_tag="IB136_0150"
FT                   /product="Alpha/beta hydrolase"
FT                   /inference="protein motif:InterPro:IPR000073"
FT                   /inference="protein motif:SUPERFAMILY:SSF53474"
FT                   /inference="protein motif:InterPro:IPR000639"
FT                   /inference="protein motif:Gene3D:G3DSA:3.40.50.1820"
FT                   /inference="protein motif:PRINTS:PR00412"
FT                   /inference="protein motif:InterPro:IPR029058"
FT                   /inference="protein motif:PRINTS:PR00111"
FT                   /inference="protein motif:Pfam:PF00561"
FT                   /inference="ab initio prediction:prodigal_2.6.3"
FT                   /protein_id="VFN44950.1"
FT                   /translation="MYYVYVNDINIAVYDLNPSAKKTVLFIHGWPLGHKIFEYQTNILP
FT                   KLGYRTVSIDLRGFGKSDATSGGYTYSQLADDIYKVVHAIGLKDFTLVGFSMGGAIVLR
FT                   YMSLFNGYGVSKLVLAAAAAPSFVQRPPEFPYGMTREDVNKLIAQACTDRPEMVTDFGE
FT                   KVFASNPPESFRRWFNDIGFSASGIGTIGTAVSLRDEELFNDLKCVRVPTGIFHGKLDE
FT                   ICPYEFAVFMNEKIEDSILYTFEYSGHAIFYDELKLFNQKFLQFLEE"
FT   CDS             complement(197435..197968)
FT                   /locus_tag="IB136_0151"
FT                   /product="bacterioferritin"
FT                   /inference="protein motif:Pfam:PF00210"
FT                   /inference="protein motif:Gene3D:G3DSA:1.20.1260.10"
FT                   /inference="protein motif:CDD:cd07908"
FT                   /inference="protein motif:InterPro:IPR008331"
FT                   /inference="protein motif:InterPro:IPR009078"
FT                   /inference="protein motif:InterPro:IPR012347"
FT                   /inference="protein motif:SUPERFAMILY:SSF47240"
FT                   /inference="ab initio prediction:prodigal_2.6.3"
FT                   /protein_id="VFN44951.1"
FT                   /translation="MSDAHYDMHKRNGYSSDEPYPEIKVLGPNKYYAELLMDDYAGVSS
FT                   EFTSVNQYLYHNFDLDETHRELSEMWINISITEMLHMEILAKTIRLLGGNPVYRGSTSS
FT                   CGAYWNGGFVCYGNSICNRLKLDLHLEHVAINNYYKDISLIEDPYIKAILNRIILDEKL
FT                   HVSLFEKAIEKYCK"
FT   CDS             complement(198118..199467)
FT                   /locus_tag="IB136_0152"
FT                   /product="Metalloprotease TldD/PmbA, N-terminal"
FT                   /inference="protein motif:Gene3D:G3DSA:3.30.2290.10"
FT                   /inference="protein motif:InterPro:IPR036059"
FT                   /inference="protein motif:Pfam:PF01523"
FT                   /inference="protein motif:SUPERFAMILY:SSF111283"
FT                   /inference="protein motif:InterPro:IPR002510"
FT                   /inference="protein motif:InterPro:IPR035068"
FT                   /inference="ab initio prediction:prodigal_2.6.3"
FT                   /protein_id="VFN44952.1"
FT                   /translation="MELKNFKDILFKKALSEGFEEYEIYYYTGENLSINIYEGEVEKYN
FT                   LDKSFGLSFRGKVNGKIGYSYTEILDDKAVDMLIKNVKDGVNTIENEDVQFIYEGDKHY
FT                   NDVKTYSKELENLEADKLIDLALEMERETKAYSDKVVNLSKCTISYSVSSNGISNTKGL
FT                   NLSNKTNMLIGFVVPIIEDNGQKYDGIGYNIANSIEEIKPCEIAKLGVDNALSKVGGKS
FT                   IPSGKYKTILLNEAMVSLLSTFSGIFNADSAQKGLSLLKNREGDMIASPIVTIVDDPLL
FT                   ENGMASTPFDDEGVATFKKEVVLNGKLITLLHNLKTANKAGVKTTGNGIKSSYSSPISI
FT                   YPTNFYIEKGDKSLDEIIKDIDEGLMVTSFAGLHSGANSVTGDFSLAAKGFYIKEGKKV
FT                   FPVEQITVAGNYFDLLKDIEAIGEDLEFPMSSIGSPSVVIKELSVAGKDE"
FT   CDS             complement(199479..200861)
FT                   /locus_tag="IB136_0153"
FT                   /product="Metalloprotease TldD/PmbA, N-terminal"
FT                   /inference="protein motif:InterPro:IPR036059"
FT                   /inference="protein motif:Pfam:PF01523"
FT                   /inference="protein motif:SUPERFAMILY:SSF111283"
FT                   /inference="protein motif:Gene3D:G3DSA:3.30.2290.10"
FT                   /inference="protein motif:InterPro:IPR035068"
FT                   /inference="protein motif:PIRSF:PIRSF004919"
FT                   /inference="protein motif:InterPro:IPR002510"
FT                   /inference="protein motif:InterPro:IPR025502"
FT                   /inference="ab initio prediction:prodigal_2.6.3"
FT                   /protein_id="VFN44953.1"
FT                   /translation="MLSKNIASKVLEKCLITGGDFAEIFEEDTINNSISLIDNKVENAI
FT                   GGRNYGIGIRIFKGLKSIYAYTSDNSLNSLLDVAYKAAVALGKLEDGKSVILNDSIKIN
FT                   NIHNIKIYPNSIGNKDKVSVMKVAYKSAKEFSNDISQVSVSYLDKDQKILIANTEGIYV
FT                   EDRRIRTRLGISSIASKGNENQTGFEGPGGCKGFEIFEEIDPEYYAKESARVAHTMLHA
FT                   KNCPAGNMMVAIDNGFGGVIFHEACGHSLEATSVAKGNSVFADKLGQQIASTKITAIDD
FT                   GTIPNYWGSMNIDDEGNPTQKNILIENGILKSYMIDKLNGRRMGMNPTGSSRRQNYKFA
FT                   PTSRMTNTYIAAGEDRPEDIIKSIPDGLYAKKMGGGSVNPVTGEFNFAVSEGYLIKNGE
FT                   IQEPVRGASLIGKGSDILMNIDMVGNNVKQAQGMCGSSSGSIPTNVGQPMIRVKEITVG
FT                   GR"
FT   CDS             201105..202319
FT                   /locus_tag="IB136_0154"
FT                   /product="oxidoreductase"
FT                   /EC_number="1.-.-.-"
FT                   /inference="protein motif:Gene3D:G3DSA:3.30.9.10"
FT                   /inference="protein motif:Gene3D:G3DSA:3.50.50.60"
FT                   /inference="protein motif:InterPro:IPR006076"
FT                   /inference="protein motif:InterPro:IPR036188"
FT                   /inference="protein motif:SUPERFAMILY:SSF51905"
FT                   /inference="protein motif:Pfam:PF01266"
FT                   /inference="protein motif:Coils:Coil"
FT                   /inference="ab initio prediction:prodigal_2.6.3"
FT                   /protein_id="VFN44954.1"
FT                   /translation="MNQEYVKGNPIFTNINKVPRQFPYLTDDIDTDVIIVGGGVTGCIC
FT                   AYYLAKNNIKSVILEKGRIAHGSTSVTTSLLQYELDDNLIDLTEVMTLKDALKAYNLCT
FT                   SALEELDTFIELYGNKCDYAKRDTLLYTANKLEVKAIKEEYNLRKENGFDVEYIDESTN
FT                   PFNFDLKSGLIAKNGGRELDPYKYSHHLIDVSLKNGLQVYENTEVKKVDLSNDKVTAEV
FT                   SYGYKVHGKKLIVATGYNTSLFTKRNFATKSNTFNIATKPLKNIASWKNNILIRDNCDP
FT                   YNYLRTTKDNRLIIGGEDVSFDDIENETLANEKYDILEQRLKSMFKDIKDIEVEYKYCG
FT                   CFASTLDNLGFIGPDNKNNNLWYCLGYGANGILFAILGGIMLSELYLGKQNKNMKLFKV
FT                   DRFDK"
FT   CDS             202517..204409
FT                   /locus_tag="IB136_0155"
FT                   /product="sigma-54 dependent transcriptional regulator"
FT                   /inference="protein motif:SMART:SM00091"
FT                   /inference="protein motif:CDD:cd00009"
FT                   /inference="protein motif:InterPro:IPR013767"
FT                   /inference="protein motif:Pfam:PF02954"
FT                   /inference="protein motif:InterPro:IPR010524"
FT                   /inference="protein motif:ProSiteProfiles:PS50045"
FT                   /inference="protein motif:Pfam:PF00989"
FT                   /inference="protein motif:SUPERFAMILY:SSF52540"
FT                   /inference="protein motif:SUPERFAMILY:SSF55785"
FT                   /inference="protein motif:InterPro:IPR002197"
FT                   /inference="protein motif:Gene3D:G3DSA:3.40.50.10660"
FT                   /inference="protein motif:InterPro:IPR009057"
FT                   /inference="protein motif:InterPro:IPR003593"
FT                   /inference="protein motif:Gene3D:G3DSA:3.40.50.300"
FT                   /inference="protein motif:Gene3D:G3DSA:1.10.10.60"
FT                   /inference="protein motif:Coils:Coil"
FT                   /inference="protein motif:Pfam:PF06506"
FT                   /inference="protein motif:ProSiteProfiles:PS50112"
FT                   /inference="protein motif:Gene3D:G3DSA:3.30.450.20"
FT                   /inference="protein motif:TIGRFAM:TIGR00229"
FT                   /inference="protein motif:ProSiteProfiles:PS00675"
FT                   /inference="protein motif:InterPro:IPR000014"
FT                   /inference="protein motif:ProSiteProfiles:PS00676"
FT                   /inference="protein motif:InterPro:IPR035965"
FT                   /inference="protein motif:CDD:cd00130"
FT                   /inference="protein motif:InterPro:IPR027417"
FT                   /inference="protein motif:SUPERFAMILY:SSF159800"
FT                   /inference="protein motif:SUPERFAMILY:SSF46689"
FT                   /inference="protein motif:SMART:SM00382"
FT                   /inference="protein motif:Pfam:PF00158"
FT                   /inference="protein motif:InterPro:IPR025662"
FT                   /inference="protein motif:InterPro:IPR002078"
FT                   /inference="protein motif:Gene3D:G3DSA:1.10.8.60"
FT                   /inference="protein motif:InterPro:IPR025943"
FT                   /inference="protein motif:Gene3D:G3DSA:3.40.50.2300"
FT                   /inference="ab initio prediction:prodigal_2.6.3"
FT                   /protein_id="VFN44955.1"
FT                   /translation="MKEILVIAPTKGTYEKSIHIVKKNKYTNIDVVFGNLKEGIPLAEK
FT                   SINHGTRIIISRGGTYNMLKATYNIPIVEIKVDAYDIIKSYKEVKNSNEPFGIIGFNNV
FT                   IYGFDIIEEILNKKITMIEIEKEEEIYDAIEKYRKKGINTYIGDTTVAHIVKRLNCKGI
FT                   LIESREENILRAIQQAEQILEATKDEQKRRLQIEAMTDFVHDGIITVDKNFKITLFNKS
FT                   AEKIFGIKKENALYHNVVDVIPNTVLPQVVETMEPQIGEIQNIGSTKIITNRVPIIVDG
FT                   QIQGAVSTFQDSKEISSFEHTIRRSLLSKGLSAKYTFDDIIHASEKTKDCIELAKKYAC
FT                   YDTPMIITGESGVGKELFCQSIHNYSKRKNAPFVAVNCAAIPPSLIESEFFGYEEGSFT
FT                   GARKKGKAGVFELAHEGTIFLDEISEIPLELQGRLLRVLQEKQVMRIGGDKVIPIDVKI
FT                   ICASNKDLKNMMRNGLFRQDLYFRINILTLYLPSLKERKEDIIKLSEFFIHKYSSKYNK
FT                   TPLIITPNIKKALLEREYEGNIRELEGMMERAVIVESFDSILLEKVSNEYTNNIVDKDN
FT                   SDFECSNLDLKTLEKKYIYKIYNENNRNTTKTCEILKITRSTLWRKLKEIEDDV"
FT   CDS             204680..205654
FT                   /locus_tag="IB136_0156"
FT                   /product="2-keto-3-deoxygluconate permease"
FT                   /inference="protein motif:Pfam:PF03812"
FT                   /inference="protein motif:InterPro:IPR004684"
FT                   /inference="protein motif:ProDom:PD024513"
FT                   /inference="ab initio prediction:prodigal_2.6.3"
FT                   /protein_id="VFN44956.1"
FT                   /translation="MHILKSVKKIPGGLMVCPLLLGALFNTVCPQALEIGGFTTSLFKT
FT                   GAMSILALFCLCNGAQINIRQAGKPLTKGIVLTATKFIIGAVLGIIVSKFIGPKGIIGI
FT                   TPLAIVATMTNSNGGLFAALAGEYGDSTDVGAISILSLNDGPFFTMLAFGVTGLANVPI
FT                   IALFAALIPILLGFILGNLDEDIREFLAPGTTLLIPFFAFPLGAALNFNQIITAGLPGV
FT                   VLGLGVTIITGMGGYFVMKLIRAEHPAVGAATGTTAGNAAGTPEALAAIDPTLATIAAV
FT                   STVQVAAAIIVTAICCPMLVSYLDKREKKKKSIFKTNKNIEVN"
FT   CDS             205675..205950
FT                   /locus_tag="IB136_0157"
FT                   /product="SAF domain-containing protein"
FT                   /inference="protein motif:CDD:cd11613"
FT                   /inference="protein motif:InterPro:IPR013974"
FT                   /inference="protein motif:SMART:SM00858"
FT                   /inference="protein motif:Pfam:PF08666"
FT                   /inference="ab initio prediction:prodigal_2.6.3"
FT                   /protein_id="VFN44957.1"
FT                   /translation="MNAIIHANEKDNLVTCVRPLVKGEKVSIDGKSYIVNDNIPVFHKM
FT                   ATEDVKKGDVVYKYGEIIGIATVDIKTGDYVHVHNIESTRGRGDKK"
FT   CDS             205963..207126
FT                   /locus_tag="IB136_0158"
FT                   /product="D-galactate dehydratase/altronate hydrolase"
FT                   /EC_number="4.-.-.-"
FT                   /inference="protein motif:Pfam:PF04295"
FT                   /inference="protein motif:InterPro:IPR007392"
FT                   /inference="ab initio prediction:prodigal_2.6.3"
FT                   /protein_id="VFN44958.1"
FT                   /translation="MKLMGYLRENGQFGIRNHVLIIPTSVCSSETATRIASLVPGAIAI
FT                   PHQHGCCQIGSDIELTAKTLIGFGKNPNVAAVLVVGLGCDGIQAKELASEIATTGKKVD
FT                   YVVIQECGGTLKTVSKGAEIVSKMAREVSKEVRVEFGMSEITLALECGGSDPTSGIASN
FT                   PSIGVASNLLVDEGGSSILSETTEVIGAEHLLATRFEDEEMKDKFLKFVSDVEKRAIAM
FT                   GEDLRSGQPTPGNKTGGLSTIEEKSLGCMYKAGNKPFKGALEYADIVPPDKKGLYFMDT
FT                   PGQDIDSITGMVAGGAQIVIFSTGRGTPTGSPISPVIKITGNSDTYNKMPDNIDINAGR
FT                   IITDGAKIADIGQEIFNEIIEVCNGKHTKAESLGHREFGIYRISSTF"
FT   CDS             207463..209742
FT                   /locus_tag="IB136_0159"
FT                   /product="GGDEF: diguanylate cyclase (GGDEF) domain"
FT                   /inference="protein motif:InterPro:IPR033479"
FT                   /inference="protein motif:Gene3D:G3DSA:3.30.70.270"
FT                   /inference="protein motif:SMART:SM00267"
FT                   /inference="protein motif:SMART:SM00052"
FT                   /inference="protein motif:InterPro:IPR029151"
FT                   /inference="protein motif:InterPro:IPR000160"
FT                   /inference="protein motif:ProSiteProfiles:PS50887"
FT                   /inference="protein motif:SUPERFAMILY:SSF103190"
FT                   /inference="protein motif:CDD:cd01948"
FT                   /inference="protein motif:Gene3D:G3DSA:3.30.450.20"
FT                   /inference="protein motif:InterPro:IPR035919"
FT                   /inference="protein motif:Gene3D:G3DSA:3.20.20.450"
FT                   /inference="protein motif:TIGRFAM:TIGR00254"
FT                   /inference="protein motif:SUPERFAMILY:SSF141868"
FT                   /inference="protein motif:ProSiteProfiles:PS50883"
FT                   /inference="protein motif:InterPro:IPR001633"
FT                   /inference="protein motif:Pfam:PF02743"
FT                   /inference="protein motif:InterPro:IPR029787"
FT                   /inference="protein motif:Pfam:PF00563"
FT                   /inference="protein motif:SUPERFAMILY:SSF55073"
FT                   /inference="protein motif:Pfam:PF00990"
FT                   /inference="ab initio prediction:prodigal_2.6.3"
FT                   /protein_id="VFN44959.1"
FT                   /translation="MNFENTKNKKIIATLLLTLLLIVSLTCVTFIMNLNKVTHNETERY
FT                   LVEVSQGISTTINVKCKSIFRTLYSMGDTYFEINDSEKEVNRYLSKKLKLFEFDWLGII
FT                   DSNGNFVSALKDTGNVKGQDFYRKALQGKETITPVKSQSGTYGILYSVPLYNGDKIVGA
FT                   VAAWNTIDTMRNLLSVESFHGEGFSQIIDQDGNFIVSSANKNAPKNVVNFFDMIKHQGK
FT                   QVDKNKLEEMKINLKKNKTGSMYYTLNDGISKAMHYLPLQEENLYLLSIVPTKTASAQF
FT                   DLLLKKAIFINILIVILFLLLIILIMFINQKNRAQLIKIAYVDSVTKGYSKARFDIEAK
FT                   KIIQSSSSESYSLVSINIQKFKLINDSFGSEAGDKTLKYIHDVISNYLEPGELLCRVSN
FT                   DQFNVLIKTIPQKEILKYIENITNDINSFNKNEECKYFIALSIGVYKIDDPNLPLVSIQ
FT                   DRANVARKNNKGNIGNHPLYTCVFYSDLERLKMIKEKEMENRMEEALNNNEFIVYLQPK
FT                   ISLKDNTIVGAEALVRWQDPNKGLIPPDEFIPFFEKNGFITKLDHYVFEKVCSMIRKWI
FT                   DNGETPIPVSVNFSRANLNNIDFLEKYRMLRNKYNIPAKLLEIELTETLVFENLQKLIN
FT                   IIDQIHEEGFQCSLDDFGSGYSSLNMLKEIKVDTLKLDRAFFSSPNADNIAENHVIESI
FT                   VNLAKKLNMNSISEGVETILQMDYLKKINCDMIQGYVFSKPLPQEIFEKMTFGKKLEET
FT                   SMDSSV"
FT   CDS             complement(209837..211177)
FT                   /locus_tag="IB136_0160"
FT                   /product="MATE family drug/sodium antiporter"
FT                   /inference="protein motif:TIGRFAM:TIGR00797"
FT                   /inference="protein motif:PIRSF:PIRSF006603"
FT                   /inference="protein motif:InterPro:IPR002528"
FT                   /inference="protein motif:Pfam:PF01554"
FT                   /inference="protein motif:CDD:cd13143"
FT                   /inference="ab initio prediction:prodigal_2.6.3"
FT                   /protein_id="VFN44960.1"
FT                   /translation="MENQEALRHEKIWILLFRYSIPAIIAMMVTSLYNVVDRAFIGSME
FT                   GIGSIAIAGLGVTMPVFTLIIAFGMLVSVGASTRLSIKLGERNREEAEKILGNALTLSI
FT                   IISLIITILGLVFLEEILFILGASKDSIFYAKDYMSVILVGSIFNLVAFSLNNAIRAEG
FT                   NPKLAARTMIVGCVLNLILDPIFIFVFNLGIKGAAIATVLCQIVVFFWVIHYFIRGKSN
FT                   LKLKKCNLKLNKDIVKKVFAIGMTPFAMEVAISITHMFTNNSLKVYGGDLAIGAMTALT
FT                   SILLMFMMPVFGLNQGMQTIISYNYGAKQYERAKKTLILSIIVSVVILSFGFLVVQVFP
FT                   EVFVGIFNKDSDLMDIAVRGISLNLITLPIMGISIVGPVYFQCISKVKHSMFLTLLRQF
FT                   ILFIPLIIVLPIQFNLDGVWLAQPVADFIAMIIVLLFLKREFKTSRV"
FT   CDS             complement(211189..211971)
FT                   /locus_tag="IB136_0161"
FT                   /product="AAA+ ATPase domain"
FT                   /EC_number="3.6.1.3"
FT                   /inference="protein motif:Pfam:PF00005"
FT                   /inference="protein motif:InterPro:IPR017871"
FT                   /inference="protein motif:SMART:SM00382"
FT                   /inference="protein motif:Gene3D:G3DSA:3.40.50.300"
FT                   /inference="protein motif:InterPro:IPR003439"
FT                   /inference="protein motif:CDD:cd03214"
FT                   /inference="protein motif:InterPro:IPR003593"
FT                   /inference="protein motif:SUPERFAMILY:SSF52540"
FT                   /inference="protein motif:ProSiteProfiles:PS50893"
FT                   /inference="protein motif:InterPro:IPR027417"
FT                   /inference="protein motif:ProSiteProfiles:PS00211"
FT                   /inference="ab initio prediction:prodigal_2.6.3"
FT                   /protein_id="VFN44961.1"
FT                   /translation="MNCINTKNLNVSYGNTDIIKNLNLNIPKGKITTIIGANGCGKSTI
FT                   LKTIGRIISPNSGKIYINGEDIYKKKSKEIAKDMAVLPQSPQAPSGLTVSELISYGRFP
FT                   HKSGFGNSSKEDREIVNWSLEVTGIAEFKDRNMEDLSGGQRQRAWIAMALAQETDILLL
FT                   DEPTTYLDLAHQLEILKLLDELNKKQGRTIVMVIHELNNAARFADHMIGIKKGKIVCEG
FT                   DAYDVMTKDNLKELFNIDAEIATDPRTNKPICITYDMV"
FT   CDS             complement(211986..213008)
FT                   /locus_tag="IB136_0162"
FT                   /product="ferrichrome-specific ABC transporter permease"
FT                   /inference="protein motif:InterPro:IPR035568"
FT                   /inference="protein motif:Pfam:PF01032"
FT                   /inference="protein motif:CDD:cd06550"
FT                   /inference="protein motif:InterPro:IPR037294"
FT                   /inference="protein motif:SUPERFAMILY:SSF81345"
FT                   /inference="protein motif:InterPro:IPR000522"
FT                   /inference="protein motif:Gene3D:G3DSA:1.10.3470.10"
FT                   /inference="ab initio prediction:prodigal_2.6.3"
FT                   /protein_id="VFN44962.1"
FT                   /translation="MKNIIKINSKTLLVISILMVLIFITFLLSLNMGSFSIEPMDVIKT
FT                   FLGQGQRNHEIAIFKLRLPRIVIALLVGSALSTAGVILQGVTKNDLADSGILGINSGAA
FT                   LFVVVYIYLMNGNVYEGMSNLTVFTMPIVALIGALFGAFLIYSLAWKGGINSSRLLLIG
FT                   IGVNIAFTSILTIFQLKFTTQEFNRVMAWTSGSIWGTSWKYVIAVLPFIVIFMGITIYK
FT                   SKYIDVLNLGDEVSISLGVDVEKQRRRLIIYAVILSGVSTAVAGSISFLGLIAPHIGRK
FT                   IIGPKHKRLIPVSALIGTLLLLIADTISRNLLAPIEIPVGIVVSIIGVPYFIYLMLVND
FT                   "
FT   CDS             complement(213014..214027)
FT                   /locus_tag="IB136_0163"
FT                   /product="ferrichrome-specific ABC transporter permease"
FT                   /inference="protein motif:Pfam:PF01032"
FT                   /inference="protein motif:CDD:cd06550"
FT                   /inference="protein motif:SUPERFAMILY:SSF81345"
FT                   /inference="protein motif:InterPro:IPR037294"
FT                   /inference="protein motif:InterPro:IPR035568"
FT                   /inference="protein motif:InterPro:IPR000522"
FT                   /inference="protein motif:Gene3D:G3DSA:1.10.3470.10"
FT                   /inference="ab initio prediction:prodigal_2.6.3"
FT                   /protein_id="VFN44963.1"
FT                   /translation="MTKLSKKNITYLLILVSIVVLVFGIVLSITIGAKDMNLSTVIDSL
FT                   IKMEDGINMRIVKDVRLPRAIAAALVGGFLAVSGAIMQGITRNPIAEPSVIGITQGATF
FT                   AISISLVLQKKLPQLIHGSFSVMMFAFIGASISGLFIYFISSKSRGRVNNVKLALAGVA
FT                   LGTLLISLASAISMYFNLSQQLSFWISGGLVGVKWEGIKLLFVAGGIGFILAIIMAPRI
FT                   TILSLGEEVAIGLGQKTKFVRFICIVLVILMTGASVSVSGNIIFIGLIVPQIAKGIVGS
FT                   DYKYIIPSSLVLGAVLLVYTDILSRMINPPYETPVGSITALIGVPIFIYLVRKGEK"
FT   CDS             complement(214155..215093)
FT                   /locus_tag="IB136_0164"
FT                   /product="ferrichrome-specific ABC transporter
FT                   substrate-binding protein"
FT                   /inference="protein motif:ProSiteProfiles:PS50983"
FT                   /inference="protein motif:InterPro:IPR002491"
FT                   /inference="protein motif:Gene3D:G3DSA:3.40.50.1980"
FT                   /inference="protein motif:ProSiteProfiles:PS51257"
FT                   /inference="protein motif:SUPERFAMILY:SSF53807"
FT                   /inference="protein motif:Pfam:PF01497"
FT                   /inference="ab initio prediction:prodigal_2.6.3"
FT                   /protein_id="VFN44964.1"
FT                   /translation="MKKIKSLAIFISIITTLVLVTACSDKNTEDKDKSETRVVQSVKGE
FT                   VKIPSNPKKIVDISGSSEELLLAGYKPVATANVDSYETDKLPSYIREELKGVKIVGHSM
FT                   MDTMDMEAILEVNPDLIIMSQRQEKIYDQLKEIAPVVMMKDYANDWRSKLTDVSKLFDK
FT                   EEEDKSWLQKYDEKATKLGKEVIEKNGEKTYLPVLASSGQFMVFSDGGIGTLINDDMKL
FT                   ARPKNMPKQDGITLPMVSMEGLTDIDADHIVVIATEADKKDLENSAIWAQIRAVKDGNV
FT                   TILDAAPFFSQSYNPIGKELLLESVKNELTK"
FT   CDS             215363..215827
FT                   /locus_tag="IB136_0165"
FT                   /product="Hypothetical protein"
FT                   /inference="ab initio prediction:prodigal_2.6.3"
FT                   /protein_id="VFN44965.1"
FT                   /translation="MVHLVYCDNAGKKGEKVLDKILDGTKTMVIRGAAGRKIPHSRVFE
FT                   DELLYFMEKGTAKISAKATVKKVENYVKLTEDEISKILNENQPKLNLSEKQKVRWHKKC
FT                   LCLVEFENVEEITPLDFDHQGNMDDWLIVEKIEDVVVGTSIPYNYEKSKF"
FT   CDS             complement(215939..216256)
FT                   /locus_tag="IB136_0166"
FT                   /product="PTS system cellobiose-specific transporter
FT                   subunit IIA"
FT                   /inference="protein motif:InterPro:IPR036542"
FT                   /inference="protein motif:SUPERFAMILY:SSF46973"
FT                   /inference="protein motif:Gene3D:G3DSA:1.20.58.80"
FT                   /inference="protein motif:CDD:cd00215"
FT                   /inference="protein motif:PIRSF:PIRSF000699"
FT                   /inference="protein motif:InterPro:IPR003188"
FT                   /inference="protein motif:ProSiteProfiles:PS51095"
FT                   /inference="protein motif:Pfam:PF02255"
FT                   /inference="ab initio prediction:prodigal_2.6.3"
FT                   /protein_id="VFN44966.1"
FT                   /translation="MDEKMIEISFGIIGFAGDAKGLAFEAIKEAKSGNIDKARECIEKS
FT                   KESIHKAHKFQTELIQNEANGNKTEISVILIHAQDHLMTAMNFQQLAEEFIDVYERLES
FT                   K"
FT   CDS             complement(216269..217000)
FT                   /locus_tag="IB136_0167"
FT                   /product="cellobiose-phosphate degrading protein"
FT                   /EC_number="3.5.1.-"
FT                   /inference="protein motif:InterPro:IPR011330"
FT                   /inference="protein motif:InterPro:IPR022948"
FT                   /inference="protein motif:Gene3D:G3DSA:3.20.20.370"
FT                   /inference="protein motif:Pfam:PF04794"
FT                   /inference="protein motif:SUPERFAMILY:SSF88713"
FT                   /inference="protein motif:InterPro:IPR006879"
FT                   /inference="protein motif:CDD:cd10803"
FT                   /inference="ab initio prediction:prodigal_2.6.3"
FT                   /protein_id="VFN44967.1"
FT                   /translation="MTKIIINADDFGYCEAVNYGIISAHNNGIVRSTSMMANMPGVEHG
FT                   VGLLKENKTLNCGVHMTLSCGRPLLSNLKTIVDKDGFFIRRITDEIIEKMDCDEIYREL
FT                   CAQIDRVKGLGIDISHLDSHHHIHTLVSLKPVIEKIVTKYNLPIRGGFEYNLEYSKVVP
FT                   LIDSFYKENVSEEYFIKNIDEIMKYDVVDIMSHPAFLDDYILNSTSYAIDRTKEHKILT
FT                   SKKVKEFLEKNGLVISSYRDI"
FT   CDS             complement(217026..218336)
FT                   /locus_tag="IB136_0168"
FT                   /product="Glycosyl hydrolase family 4 signature"
FT                   /EC_number="3.2.1.-"
FT                   /inference="protein motif:Gene3D:G3DSA:3.40.50.720"
FT                   /inference="protein motif:InterPro:IPR036291"
FT                   /inference="protein motif:PRINTS:PR00732"
FT                   /inference="protein motif:Gene3D:G3DSA:3.90.110.10"
FT                   /inference="protein motif:SUPERFAMILY:SSF51735"
FT                   /inference="protein motif:InterPro:IPR015955"
FT                   /inference="protein motif:CDD:cd05296"
FT                   /inference="protein motif:Pfam:PF11975"
FT                   /inference="protein motif:Pfam:PF02056"
FT                   /inference="protein motif:SUPERFAMILY:SSF56327"
FT                   /inference="protein motif:InterPro:IPR001088"
FT                   /inference="protein motif:ProSiteProfiles:PS01324"
FT                   /inference="protein motif:InterPro:IPR022616"
FT                   /inference="protein motif:InterPro:IPR019802"
FT                   /inference="protein motif:dbCAN:GH4"
FT                   /inference="ab initio prediction:prodigal_2.6.3"
FT                   /protein_id="VFN44968.1"
FT                   /translation="MKKGLKIVTIGGGSSYTPELVEGFINRYEELPVKELWLVDIEAGK
FT                   EKLEIVGNLAKRMVKKAGVDMKINLTLDRREALRDADFVTTQLRVGLLDARIKDETIPL
FT                   SHGVMGQETNGAGGLFKALRTIPVIFDIIKDVEELCPNAWMVNFTNPTGIITEAVFKYT
FT                   NFRRYIGLCNVPIHLKNDVAKLFNVESDRISMDFAGLNHMVYGLNVSLDGEDVTKEAID
FT                   KFVKADISMQNIKAIDFNAEFVKSLGAIPCPYHRYYYKTKEMLEDELREFKEGKARGQV
FT                   VKELEEQLFELYKDEKLDVKPPQLEKRGGAYYSDAACNLISSIYNDKKDIQVVNTLNKG
FT                   SIRDFKDEQAVEVSSVITKNGPKPISIGYLPDSVHGLVSQIKSFEVLAAKAAVYGDYES
FT                   ALLALCINPLIPSDDLAKTILDEMLEAHKDYLPRFNR"
FT   CDS             complement(218433..219746)
FT                   /locus_tag="IB136_0169"
FT                   /product="PTS system cellobiose-specific transporter
FT                   subunit IIC"
FT                   /EC_number="2.7.1.69"
FT                   /inference="protein motif:Pfam:PF02378"
FT                   /inference="protein motif:PIRSF:PIRSF006351"
FT                   /inference="protein motif:ProSiteProfiles:PS51105"
FT                   /inference="protein motif:InterPro:IPR004501"
FT                   /inference="protein motif:TIGRFAM:TIGR00410"
FT                   /inference="protein motif:InterPro:IPR003352"
FT                   /inference="protein motif:InterPro:IPR004796"
FT                   /inference="ab initio prediction:prodigal_2.6.3"
FT                   /protein_id="VFN44969.1"
FT                   /translation="MEKFMSFMDKYIVPVAAKIGAQRHLVAVRDAFIVMIPITMVGALG
FT                   TLINNLPLEAYKNLMASIFGENWTTFGGDLWWGAIGTMAVFLVIGVAYFLAKSYESDGL
FT                   QSGLIALSIFFIMAPQIGKIVPEGGTTVVEGWGMIQQTYLGTAALFSSILIGLLSTEIF
FT                   VRLSKVKKLTIKMPDGVPPAVSRSFAKLIPGMLTIMIFTVIGIFIKMLSNGSFLTDILN
FT                   TYLGAPLSNVADSLGSTMLIAFIIHILWTVGLHGANIALPFTETILMKLGGENAALAQA
FT                   GATEGYHVLAGAFFDAFVYLGGSGMVLGLIVALLIAGRRRKEMIVLGGPPAIFNIGEPL
FT                   IFGLPIVLNPIFMIPFVLAPVICSAVSYLAIDFGLVAPVILPKIPWVTPPILGGAMATG
FT                   DWTGGALALFNLILSILIYIPFVIASEKMEANKLKINN"
FT   CDS             complement(219768..220079)
FT                   /locus_tag="IB136_0170"
FT                   /product="PTS system cellobiose-specific transporter
FT                   subunit IIB"
FT                   /EC_number="2.7.1.69"
FT                   /inference="protein motif:InterPro:IPR013012"
FT                   /inference="protein motif:ProSiteProfiles:PS51100"
FT                   /inference="protein motif:SUPERFAMILY:SSF52794"
FT                   /inference="protein motif:Pfam:PF02302"
FT                   /inference="protein motif:InterPro:IPR003501"
FT                   /inference="protein motif:Gene3D:G3DSA:3.40.50.2300"
FT                   /inference="protein motif:CDD:cd05564"
FT                   /inference="protein motif:InterPro:IPR036095"
FT                   /inference="ab initio prediction:prodigal_2.6.3"
FT                   /protein_id="VFN44970.1"
FT                   /translation="MIKIMLACSAGMSTSLLVTKMEDAAKENGIEAKIWAISEVNLKNE
FT                   IENCDVLLLGPQVRYVLGKATEMAKPYNIPVEVINMMDYGRCNGKAVLDRAVELNSSK"
FT   CDS             complement(220279..220983)
FT                   /locus_tag="IB136_0171"
FT                   /product="GntR family transcriptional regulator"
FT                   /inference="protein motif:SUPERFAMILY:SSF64288"
FT                   /inference="protein motif:InterPro:IPR036388"
FT                   /inference="protein motif:InterPro:IPR028978"
FT                   /inference="protein motif:PRINTS:PR00035"
FT                   /inference="protein motif:Gene3D:G3DSA:1.10.10.10"
FT                   /inference="protein motif:InterPro:IPR036390"
FT                   /inference="protein motif:InterPro:IPR011663"
FT                   /inference="protein motif:Pfam:PF07702"
FT                   /inference="protein motif:ProSiteProfiles:PS50949"
FT                   /inference="protein motif:CDD:cd07377"
FT                   /inference="protein motif:SMART:SM00345"
FT                   /inference="protein motif:Gene3D:G3DSA:3.40.1410.10"
FT                   /inference="protein motif:Pfam:PF00392"
FT                   /inference="protein motif:SUPERFAMILY:SSF46785"
FT                   /inference="protein motif:InterPro:IPR000524"
FT                   /inference="protein motif:SMART:SM00866"
FT                   /inference="ab initio prediction:prodigal_2.6.3"
FT                   /protein_id="VFN44971.1"
FT                   /translation="MKEPIYKVIENHVRELINSDSLKEGDLIPSEKQLSEEFNVTRMTV
FT                   RSALNNLVKEGYITRQRGVGSIVIANNIYDNISSVSGFTKEMESKGYKVSNILVSLEIV
FT                   QADENLSSKLNISLEENVWEIKRVRLANDARVSYMITYMPVKLFPNLNKTHCENSLYNF
FT                   VEEVCEYKIAMSEREVQAVISNEECMDNLKLEEPEPLLYISQICKLQNSEIFEYSHTYH
FT                   YGYTLTLNAVVE"
FT   CDS             complement(221074..222435)
FT                   /locus_tag="IB136_0172"
FT                   /product="MATE family drug/sodium antiporter"
FT                   /inference="protein motif:TIGRFAM:TIGR00797"
FT                   /inference="protein motif:CDD:cd13140"
FT                   /inference="protein motif:PIRSF:PIRSF006603"
FT                   /inference="protein motif:InterPro:IPR002528"
FT                   /inference="protein motif:Pfam:PF01554"
FT                   /inference="ab initio prediction:prodigal_2.6.3"
FT                   /protein_id="VFN44972.1"
FT                   /translation="MKDRLNLTEGRITEKLLKLSLPIMGTSFIQMGYNMIDMIWVGKAG
FT                   SKAVAAVGTAGFFPWLAMAFIMISKVGGEIKVAQSIGANNISTTKSYMKSAIEINIILA
FT                   IIYTISLIVLNKQLIGFFRLGDLEVITMSRQYLIIVALGMVFYFINPVFTAIFNGLGNS
FT                   KTPFRINTVGLITNIILDPILIFGWGFAPKLGVAGAAIATVFAQIVVTTCFIYIIVKSK
FT                   EEYFKLRLFKEIETKYYKVLYKLGLPIAIQSGMFTVFSMLLGVIVASWGPVAVAVQKVG
FT                   SQIEAISWMTAEGLSVALGSFVGQNYGAKKYSRINKGCKIAITVSSVLGIITTLVLVFA
FT                   GESIFSIFIDESEAIEKGAVYLKILGYSQFFMCLEIITTGAFKGLGRTYIPSIIITILT
FT                   GARVPLAYFISRPEMLGLNGVWWSITLSSILKGILMISLFISLLKLGKLYKISE"
FT   CDS             222967..224088
FT                   /locus_tag="IB136_0173"
FT                   /product="diguanylate kinase signaling protein"
FT                   /inference="protein motif:Gene3D:G3DSA:3.30.70.270"
FT                   /inference="protein motif:SMART:SM00267"
FT                   /inference="protein motif:InterPro:IPR000160"
FT                   /inference="protein motif:TIGRFAM:TIGR00254"
FT                   /inference="protein motif:CDD:cd01949"
FT                   /inference="protein motif:Gene3D:G3DSA:3.30.450.20"
FT                   /inference="protein motif:SUPERFAMILY:SSF55073"
FT                   /inference="protein motif:InterPro:IPR029787"
FT                   /inference="protein motif:ProSiteProfiles:PS50887"
FT                   /inference="protein motif:Pfam:PF00990"
FT                   /inference="ab initio prediction:prodigal_2.6.3"
FT                   /protein_id="VFN44973.1"
FT                   /translation="MQVSILTAIIVIISSSCVYFFNYTLTYKSMIYSLSERSKHIYEYV
FT                   ERNIDKNTFTEINSKEDQSKKSYKSSKILLESVKNTTGVMYLYTAKKTKDGSLVYVVDG
FT                   LNSSRSDFRNAGDLIEKEIWGDLNKALDNHILLPKKIKSTSWGYIFISYFPIHNDVGKV
FT                   VGVIGIEFEAKHQYNTFKFISIVTPIIALLTCLISALIAVILFKRISNPTYTDFANTDY
FT                   LTGLKNRNAFEIDMNNLNNSNLKNLISIISIDLDGLKKINDKFGHQTGDLYIKQASKII
FT                   QYVINKKYIVYRIGGDEYIIILKNLSHKEINNIINNINLKIVEENSTNELKLSMSIGYA
FT                   IFDEKVDVSLFDTYRRADSQMYDNKRKINKQYQ"
FT   CDS             complement(224170..225888)
FT                   /locus_tag="IB136_0174"
FT                   /product="PhnU2: putative 2-aminoethylphosphonate ABC
FT                   transporter, permease protein"
FT                   /inference="protein motif:InterPro:IPR035906"
FT                   /inference="protein motif:Pfam:PF00528"
FT                   /inference="protein motif:SUPERFAMILY:SSF161098"
FT                   /inference="protein motif:InterPro:IPR017664"
FT                   /inference="protein motif:CDD:cd06261"
FT                   /inference="protein motif:InterPro:IPR000515"
FT                   /inference="protein motif:ProSiteProfiles:PS50928"
FT                   /inference="protein motif:TIGRFAM:TIGR03262"
FT                   /inference="protein motif:Gene3D:G3DSA:1.10.3720.10"
FT                   /inference="ab initio prediction:prodigal_2.6.3"
FT                   /protein_id="VFN44974.1"
FT                   /translation="MNNNAISSKSISLKSKMNLDIKKCMLTVLVMSLVIFLLAPIIYLF
FT                   VQAFLDKDGVFVGLQNFQEYLASESLLNSLKNTVFVSVISTVISLTLALVYAYALTRTK
FT                   IKFKGFFKSLAMFPMFAPTMMHAIGLVYLFGNQGLVTNLLGVHVPIYGAVGIILAQIIY
FT                   VFPQSFQILYISLSSTDYRLYEASNTMGISKIREFISITIPSIKYSLISSAFVSFTLCF
FT                   TDFGAPKVIGGEFNVLSIDVYKQIIGQQNMPMGATVSILLLIPAIISFIVTKKIEKNQN
FT                   SYITSKSIPYKVKTNKLRDSILGGVVGIIAFGIIAVMLTVILSSLISVWPYDLRLTLEH
FT                   FSMKNSIDGIKPFINSIKMSLFTAILGTSFVFLFAYLNEKTEKAPYLKSFGYFLSTLPM
FT                   ALPGLVLGIAYVLFFNKLEFNFMDTIYIKNLFNGLYGTLLIMVICNIVHFFSVAFITAT
FT                   TAIKKVDKELDMVAKSMGINSASILKNVTIPLCLPAVLENFMYFFLNSMVTISALVFIY
FT                   TASSKVAAISIVQLDDKGSTAQAAALAVLILVTNILVKVIYEFIKNRLEKRTNFN"
FT   CDS             complement(225893..226882)
FT                   /locus_tag="IB136_0175"
FT                   /product="AAA+ ATPase domain"
FT                   /EC_number="3.6.1.3"
FT                   /inference="protein motif:InterPro:IPR017871"
FT                   /inference="protein motif:SMART:SM00382"
FT                   /inference="protein motif:Gene3D:G3DSA:3.40.50.300"
FT                   /inference="protein motif:InterPro:IPR003439"
FT                   /inference="protein motif:Pfam:PF00005"
FT                   /inference="protein motif:InterPro:IPR008995"
FT                   /inference="protein motif:InterPro:IPR003593"
FT                   /inference="protein motif:SUPERFAMILY:SSF52540"
FT                   /inference="protein motif:SUPERFAMILY:SSF50331"
FT                   /inference="protein motif:ProSiteProfiles:PS50893"
FT                   /inference="protein motif:InterPro:IPR027417"
FT                   /inference="protein motif:ProSiteProfiles:PS00211"
FT                   /inference="ab initio prediction:prodigal_2.6.3"
FT                   /protein_id="VFN44975.1"
FT                   /translation="MSYLKINNVFKSYDQKKVLNNISLDIEEGEFLCLLGPSGCGKTTL
FT                   LRIIAGLEDVNSGTIILQDKDITNLEPSKRGFGIVFQSYALFPNMTAYNNIAFPLKERK
FT                   VSKEKIDNKVKEVLETVGLTNEAHKYPKALSGGQQQRIAIARALALEPKFLLLDEPMSA
FT                   LDAKVRHKLRMDIKRLQKELNITTIMVTHDQEEAITMADKIAILNGGDIMQIGTPEEIY
FT                   QNPQNLFTAQFIGDTNCFDNGDSILTVRPEYVQIEKSTKENYQGIISNIEFRGNLLRVE
FT                   IKDKLNENFIISDVSIKEWVNLNLVEGDLVKISIDEKYYLKYPKVKGA"
FT   CDS             complement(226978..228027)
FT                   /locus_tag="IB136_0176"
FT                   /product="iron family ABC transporter substrate-binding
FT                   protein"
FT                   /inference="protein motif:CDD:cd13544"
FT                   /inference="protein motif:SUPERFAMILY:SSF53850"
FT                   /inference="protein motif:PIRSF:PIRSF002825"
FT                   /inference="protein motif:InterPro:IPR017663"
FT                   /inference="protein motif:Pfam:PF13343"
FT                   /inference="protein motif:InterPro:IPR026045"
FT                   /inference="protein motif:Gene3D:G3DSA:3.40.190.10"
FT                   /inference="protein motif:ProSiteProfiles:PS51257"
FT                   /inference="protein motif:TIGRFAM:TIGR03261"
FT                   /inference="ab initio prediction:prodigal_2.6.3"
FT                   /protein_id="VFN44976.1"
FT                   /translation="MKEFIFTCLCIVVITFMTSCISTTPQTTQGKGNNKLTIYAALEEE
FT                   QIAYYMEGFREEYPNIDVEIVMDSHGVIASKLLAEKDNPQADIIWGLSAMNMIELKKDG
FT                   ALEAYKPKNYDKVDKKFKDTEDDVSWVGMSVPETAIVVNYKELKKLGIDIPKSYEDLIK
FT                   PEYKGLITMPNPASSGTGYLTVSGLIQMMGEKDAYNYMDKLHKNIATYTHSGSKPAKLA
FT                   GSGEYPIGITLGYRATQQLSSGEPIEVVFPKEGSGWDLEANALVKKDNIKKEAKLFLDW
FT                   AISDSAMDRYAHEVAVTSIKTDNPVPKGYSKQPFEQLIKEVDLNSAAKNRSTVLKTWES
FT                   KYGSKSESK"
FT   CDS             complement(228304..228972)
FT                   /locus_tag="IB136_0177"
FT                   /product="V-type ATP synthase subunit D"
FT                   /inference="protein motif:Hamap:MF_00271"
FT                   /inference="protein motif:InterPro:IPR002699"
FT                   /inference="protein motif:Gene3D:G3DSA:1.20.5.340"
FT                   /inference="protein motif:TIGRFAM:TIGR00309"
FT                   /inference="protein motif:Pfam:PF01813"
FT                   /inference="protein motif:Coils:Coil"
FT                   /inference="ab initio prediction:prodigal_2.6.3"
FT                   /protein_id="VFN44977.1"
FT                   /translation="MARLNINPTRMEMTRLKKLLKTATRGHKLLKDKLDELMKQFLEIV
FT                   RENKRLREEAENALDTAYKNFIIARAVMSQEYLGSALMMPKQSVSVDVSTRNIMSVDVP
FT                   VFDFKTENNQSDIYPYGLAFTSGELDSAMEAFSDAMQPLLRLAESEKSAQLLAQEIEKT
FT                   RRRVNALENVMIPNYIETIKYIAMKLEENERASTTRLMKVKDMVLKKALEEKKKNDLVV
FT                   "
FT   CDS             complement(228978..230351)
FT                   /locus_tag="IB136_0178"
FT                   /product="V-type ATP synthase subunit B"
FT                   /inference="protein motif:InterPro:IPR000194"
FT                   /inference="protein motif:Gene3D:G3DSA:1.10.1140.10"
FT                   /inference="protein motif:ProSiteProfiles:PS00152"
FT                   /inference="protein motif:Gene3D:G3DSA:3.40.50.300"
FT                   /inference="protein motif:CDD:cd01135"
FT                   /inference="protein motif:InterPro:IPR027417"
FT                   /inference="protein motif:InterPro:IPR024034"
FT                   /inference="protein motif:Pfam:PF02874"
FT                   /inference="protein motif:Pfam:PF00006"
FT                   /inference="protein motif:Hamap:MF_00310"
FT                   /inference="protein motif:SUPERFAMILY:SSF52540"
FT                   /inference="protein motif:InterPro:IPR004100"
FT                   /inference="protein motif:SUPERFAMILY:SSF47917"
FT                   /inference="protein motif:InterPro:IPR022879"
FT                   /inference="protein motif:InterPro:IPR020003"
FT                   /inference="protein motif:PIRSF:PIRSF039114"
FT                   /inference="ab initio prediction:prodigal_2.6.3"
FT                   /protein_id="VFN44978.1"
FT                   /translation="MIKEYKSIQEVAGPLMLINGVEGVKFDELGEIELSNGEIRRCKVL
FT                   EVNGDTALVQLFESSTGINLAESKVRFLGKSLDFGVSPDILGRVFSGMGRPIDGGPEII
FT                   PDKRLDINGAPINPAARDYPAEFIQTGVSAIDGLNTLVRGQKLPIFSGSGLPHANLAVQ
FT                   IARQAKVRGTDSKFAVVFAAVGITFEDAEFFISDFKATGAIDRSVVFVNLANDPAVERV
FT                   STPRMALTAAEYLAFEQDMHVLVIITDITNYAEALREVSAAKKEVPGRRGYPGYLYTDL
FT                   ATMYERAGKMKGHEGSITMIPILTMPEDDKTHPIPDLTGYITEGQIILSRELYKKDIQP
FT                   PIDVLPSLSRLKDKGIGKGKTREDHADTMNQLFAAYSRGKDAKELMAILGESALSEIDL
FT                   MYAKFADEFEKEYVSQGFRTDRTIEQTLEIGWKLLSMLPKSELKRIRDEYFEKYMPKE"
FT   CDS             complement(230348..232126)
FT                   /locus_tag="IB136_0179"
FT                   /product="V-type ATP synthase subunit A"
FT                   /EC_number="3.6.3.14"
FT                   /inference="protein motif:InterPro:IPR022878"
FT                   /inference="protein motif:SUPERFAMILY:SSF50615"
FT                   /inference="protein motif:SUPERFAMILY:SSF52540"
FT                   /inference="protein motif:Pfam:PF16886"
FT                   /inference="protein motif:InterPro:IPR003593"
FT                   /inference="protein motif:Gene3D:G3DSA:2.40.50.100"
FT                   /inference="protein motif:Gene3D:G3DSA:3.40.50.300"
FT                   /inference="protein motif:CDD:cd01134"
FT                   /inference="protein motif:InterPro:IPR036121"
FT                   /inference="protein motif:Pfam:PF00006"
FT                   /inference="protein motif:InterPro:IPR000194"
FT                   /inference="protein motif:InterPro:IPR020003"
FT                   /inference="protein motif:InterPro:IPR027417"
FT                   /inference="protein motif:Hamap:MF_00309"
FT                   /inference="protein motif:Gene3D:G3DSA:1.10.1140.10"
FT                   /inference="protein motif:InterPro:IPR031686"
FT                   /inference="protein motif:SMART:SM00382"
FT                   /inference="protein motif:InterPro:IPR024034"
FT                   /inference="protein motif:Pfam:PF02874"
FT                   /inference="protein motif:InterPro:IPR004100"
FT                   /inference="protein motif:SUPERFAMILY:SSF47917"
FT                   /inference="protein motif:ProSiteProfiles:PS00152"
FT                   /inference="ab initio prediction:prodigal_2.6.3"
FT                   /protein_id="VFN44979.1"
FT                   /translation="MKTGTIVKVSGPLVVAEGMRDANMFDVVRVSDKHLIGEIIEMHGD
FT                   KASIQVYEETSGLGPGEEVVSLGMPMSVELGPGLISTIYDGIQRPLEKMYDISGTNITK
FT                   GVEVSSLDRTTKWEFKPKKSVGDKVVAGDIIGGVQETAVVECKIMVPYGVKGTIKEIYS
FT                   GEFTVEDTVCVITDEKGNDIPVTMMQKWPVRKERPYREKKTPDSLLVTGQRVIDTFFPI
FT                   TKGGVAAIPGPFGSGKTVTQHQLAKWADADIVVYIGCGERGNEMTDVLLEFPELKDPRT
FT                   GESLMQRTVLIANTSDMPVAAREASIYTGITIAEYFRDMGYSVALMADSTSRWAEALRE
FT                   MSGRLEEMPGEEGYPAYLGSRLAQFYERAGKVNCLGMDEREGTLTAIGAVSPPGGDTSE
FT                   PVSQATLRIVKVFWGLDASLAYKRHFPAINWLTSYSLYQEKVDVWADKNVNDNFSAQRA
FT                   QAMKLLQVESELQEIVQLVGVDSLSDGDRLILEVTRSIREDFLHQNSFHEVDTYTSLHK
FT                   QYRMMGLILKFYKSAQDAIKQNVTINDIIKLSVLEKIGRAKYVEEGDIDAAYDSIEDEI
FT                   DNELADLIKKRGAEEL"
FT   CDS             complement(232243..232560)
FT                   /locus_tag="IB136_0180"
FT                   /product="V-type ATP synthase subunit F"
FT                   /inference="protein motif:Pfam:PF01990"
FT                   /inference="protein motif:Gene3D:G3DSA:3.40.50.10580"
FT                   /inference="protein motif:SUPERFAMILY:SSF159468"
FT                   /inference="protein motif:InterPro:IPR036906"
FT                   /inference="protein motif:InterPro:IPR008218"
FT                   /inference="ab initio prediction:prodigal_2.6.3"
FT                   /protein_id="VFN44980.1"
FT                   /translation="MYKVGVVGDKDSIMGFLALGIDIFPAYDSDEIKKSIHKLVEDEYA
FT                   IIYITEQASLLAKESIAKYKDYQLPAIIVIPGIGGSMGLGMNEVRESSKRAIGADILFK
FT                   E"
FT   CDS             complement(232553..233530)
FT                   /locus_tag="IB136_0181"
FT                   /product="V-type ATP synthase subunit C"
FT                   /inference="protein motif:Pfam:PF01992"
FT                   /inference="protein motif:InterPro:IPR035067"
FT                   /inference="protein motif:Gene3D:G3DSA:1.20.1690.10"
FT                   /inference="protein motif:SUPERFAMILY:SSF103486"
FT                   /inference="protein motif:InterPro:IPR036079"
FT                   /inference="protein motif:InterPro:IPR002843"
FT                   /inference="ab initio prediction:prodigal_2.6.3"
FT                   /protein_id="VFN44981.1"
FT                   /translation="MAEEKTYPYAVARIRVLEKQLLNRQMFIQMAEAKSPEDSLRIIAE
FT                   AGYADTSNNNIHNFENILTQELSKTYEILKSLAPEEKFVDVFLYKNDYHNLKVLIKEEI
FT                   SGVDGEKYLIDGGTIPLIKLRESLANRSFSDLPKIMSSAILEAFDVYNKTQNGQMVDIV
FT                   LDKATFTSMKETAKESQNKFVIDYVMKVCDLTNLKSFIRVKNMKKDFDMFMNVFVSGGS
FT                   LDKEKFLEAFSSDTPASCFKSTSYSDVCKNGMDSGFTVFEKLCDDYLMEYVRGAKFKPL
FT                   TLEPLIAYLYAKESEIKTIRIILTSKLNNIDADTIKERLRDAYV"
FT   CDS             complement(233545..234108)
FT                   /locus_tag="IB136_0182"
FT                   /product="V-type ATP synthase subunit E"
FT                   /inference="protein motif:Pfam:PF01991"
FT                   /inference="protein motif:SUPERFAMILY:SSF160527"
FT                   /inference="protein motif:Hamap:MF_00311"
FT                   /inference="protein motif:Coils:Coil"
FT                   /inference="protein motif:Gene3D:G3DSA:3.30.980.20"
FT                   /inference="protein motif:InterPro:IPR002842"
FT                   /inference="ab initio prediction:prodigal_2.6.3"
FT                   /protein_id="VFN44982.1"
FT                   /translation="MGNEQKMIDRIIADAKQEAQEILDKAKSEADLKVNSANEKAEKEM
FT                   ASYTKLAEAEAEKAASKEISGAYMEAKKQILSKKQEILEEVILEAKNKLLNLKDNEYEE
FT                   IILNMIEKSNCTDDSEIVLSKKDKKTLKDVLSKKGIKVSDETRDITGGFIVKKGDIEYN
FT                   YSFEAIIAVEHEYIEQIAAEILFN"
FT   CDS             complement(234160..234651)
FT                   /locus_tag="IB136_0183"
FT                   /product="V-type ATP synthase subunit K"
FT                   /inference="protein motif:InterPro:IPR035921"
FT                   /inference="protein motif:PRINTS:PR00122"
FT                   /inference="protein motif:InterPro:IPR002379"
FT                   /inference="protein motif:SUPERFAMILY:SSF81333"
FT                   /inference="protein motif:InterPro:IPR000245"
FT                   /inference="protein motif:Gene3D:G3DSA:1.20.120.610"
FT                   /inference="protein motif:Pfam:PF00137"
FT                   /inference="ab initio prediction:prodigal_2.6.3"
FT                   /protein_id="VFN44983.1"
FT                   /translation="MEFLNALGNGQFLAISGAAIAALFAGMGSAKGTSIAGQAAAGVVT
FT                   EDPSKFGQLLVLQLLPGTQGLYGFIIAFLILSKAGIIGGDAIPTSAQGLQLLMAGLPIG
FT                   LVGLVSGIAQGKAAAAGVGIVAKRPEELGKAITFAAIVETYALLGLLVSFLAYNGIAIG
FT                   "
FT   CDS             complement(234654..236579)
FT                   /locus_tag="IB136_0184"
FT                   /product="V-type ATP synthase subunit I"
FT                   /inference="protein motif:Coils:Coil"
FT                   /inference="protein motif:InterPro:IPR002490"
FT                   /inference="protein motif:Pfam:PF01496"
FT                   /inference="ab initio prediction:prodigal_2.6.3"
FT                   /protein_id="VFN44984.1"
FT                   /translation="MAIVNMNKISIVGLEAQKSQILKLLMNRGFVQIDDSAFLTEEEEL
FT                   KNYLVKDSEESEVIMLEQKMSHVNQAINIVSSLVKQKKSLLAPKREFNKIDSEKEGQVY
FT                   AEALELNNLHKEIGTIRSNINLLNNNKSMLEPWVNFDIPIENMETKYTKTILGTVPISA
FT                   NIDALRVKLEDEIPESVIGIVNSDKLMNYVYLITLKETFDDVLEVLKEFNFSVVSLPNE
FT                   EGTPLQAIKKYNEMIIRQENVSKDKTEEIKRHADSIHMLENLYDFYTIERDQKKIIERL
FT                   VKTKTTFCLNGWLPSKRADELIKEITEKFDCCVQTEEGSKEEGFPILLENNKLVTPFES
FT                   VTNMYSYPSTKDIDPNTILTFFFVIFFGMMLSDAAYGLIIAVVCGFVVYKLKIQKGEGN
FT                   LIKLIGICGVSTTVWGLIFGGILGDLIPIKALINPLEDVMTLMGMSLLFGIIHIYVGLG
FT                   IKAYTLIRSGKVIDAIFDIGFWYLCITGVCLLIIPFVAGDIGVFSEVGKYLAIIGAIGL
FT                   VLTQGRSFKGIPVKLFKGFSSLYGITSYFADILSYTRIMALCLTTGVIAQVINLLGAIA
FT                   GPILAVVIGVVGHTINLLINALGAYVHTSRLQYVEFFNKFYEGGGVPFVPFKYKTKYTS
FT                   INKKEM"
FT   CDS             complement(236581..236892)
FT                   /locus_tag="IB136_0185"
FT                   /product="F-type ATP synthase subunit B-like, membrane
FT                   domain superfamily"
FT                   /inference="protein motif:Gene3D:G3DSA:1.20.5.620"
FT                   /inference="protein motif:InterPro:IPR028987"
FT                   /inference="ab initio prediction:prodigal_2.6.3"
FT                   /protein_id="VFN44985.1"
FT                   /translation="MAFEIIKSIVEAEQTADSIKVKAVTDAESIRADAVNKCESIFADV
FT                   KKQAKLMEETLIEKAVTDSRAEVDKILANAKSECLKIEKTAEERKSKAIEAVIGKVVR"
FT   CDS             complement(237522..237797)
FT                   /locus_tag="IB136_0186"
FT                   /product="Hypothetical protein"
FT                   /inference="ab initio prediction:prodigal_2.6.3"
FT                   /protein_id="VFN44986.1"
FT                   /translation="MNEKLTKILEEAKNDDEFRKELIKTREQRDVMDSFCKVVTSRGYD
FT                   MTVGELFSMGEEYTSNLLKSVNGGAAYPIEDWSDWYEDFFIMLSNI"
FT   CDS             complement(237912..239321)
FT                   /locus_tag="IB136_0187"
FT                   /product="L,D-transpeptidase catalytic domain"
FT                   /EC_number="2.-.-.-"
FT                   /inference="protein motif:Pfam:PF03734"
FT                   /inference="protein motif:InterPro:IPR022029"
FT                   /inference="protein motif:Gene3D:G3DSA:2.40.440.10"
FT                   /inference="protein motif:SUPERFAMILY:SSF141523"
FT                   /inference="protein motif:InterPro:IPR005490"
FT                   /inference="protein motif:Pfam:PF12229"
FT                   /inference="protein motif:SUPERFAMILY:SSF143985"
FT                   /inference="ab initio prediction:prodigal_2.6.3"
FT                   /protein_id="VFN44987.1"
FT                   /translation="MIDGKEVKQESGQKNLKFKIAIVVGVLFVAYIGMAIFFRNHFYFG
FT                   TTINGVKASGKTVEQVNDLLASSTNSYTLNLEERNNKKEQIKAKDIDLKFTPDDKVQKI
FT                   KDSQSAIGWIGGIFKSKEYNNMITLSYNKDLLEKRFNALSCFDSKNVVEPKSAYPKYDS
FT                   TKNAYVIVPEVLGNKVKKDDFYKLVQNSINSGNTSISLDESKVYEAPNNTKDSEKLKQA
FT                   IKTLDKYVGVVVTYDFSDRKETLDGSEINKWLKVDSEKNYDITFDNDAMVEYTRGLSKK
FT                   YSTFGDSRPFKTATGKDITISGGIYGWLIDKKKEAEALVDVVKAGKNVTREPIYIQKAV
FT                   SRNKDDIGNTYVEISLSGQHMWFFKNGEMLVSTDVVTGDLARGFATPSGIYPLNYKARN
FT                   VSLTGQGYSSPVSYWLPFNGNIGIHDATWRNSFGGSIYKSSGSHGCVNTPFSKAKKIYE
FT                   NIEPGTPIILY"
FT   CDS             complement(239692..240354)
FT                   /locus_tag="IB136_0188"
FT                   /product="Phenylalanine-tRNA ligase"
FT                   /EC_number="6.1.1.20"
FT                   /inference="protein motif:SUPERFAMILY:SSF56037"
FT                   /inference="protein motif:SMART:SM00873"
FT                   /inference="protein motif:InterPro:IPR005146"
FT                   /inference="protein motif:Gene3D:G3DSA:3.50.40.10"
FT                   /inference="protein motif:Pfam:PF03483"
FT                   /inference="protein motif:InterPro:IPR020825"
FT                   /inference="ab initio prediction:prodigal_2.6.3"
FT                   /protein_id="VFN44988.1"
FT                   /translation="MIDISIDDKLKERWPNAKLGCIQAKVAVNKSSEKLINEINEFCDT
FT                   INQSLKVEDITKLDKIKDARNAYKELGKNPSRYRTSSEALVRRIIQGKGLYTINNIVEI
FT                   NNLISIKSLYPVGTYNVSKLHSPVCFTVGDEGEQYKGIGKELINIENLPILSDSVGKFG
FT                   SPTSDSERAMITEDANEILICIFSFSQESDIEEYFGYAKELLKEYADGKDIETKIIK"
FT   CDS             complement(240608..242827)
FT                   /locus_tag="IB136_0189"
FT                   /product="GGDEF: diguanylate cyclase (GGDEF) domain"
FT                   /inference="protein motif:Pfam:PF00990"
FT                   /inference="protein motif:Gene3D:G3DSA:3.30.70.270"
FT                   /inference="protein motif:SUPERFAMILY:SSF55073"
FT                   /inference="protein motif:SMART:SM00052"
FT                   /inference="protein motif:InterPro:IPR033479"
FT                   /inference="protein motif:InterPro:IPR000160"
FT                   /inference="protein motif:SMART:SM00267"
FT                   /inference="protein motif:TIGRFAM:TIGR00254"
FT                   /inference="protein motif:CDD:cd01949"
FT                   /inference="protein motif:Gene3D:G3DSA:3.30.450.20"
FT                   /inference="protein motif:InterPro:IPR035919"
FT                   /inference="protein motif:SUPERFAMILY:SSF141868"
FT                   /inference="protein motif:Gene3D:G3DSA:3.20.20.450"
FT                   /inference="protein motif:CDD:cd01948"
FT                   /inference="protein motif:Coils:Coil"
FT                   /inference="protein motif:ProSiteProfiles:PS50883"
FT                   /inference="protein motif:InterPro:IPR001633"
FT                   /inference="protein motif:Pfam:PF02743"
FT                   /inference="protein motif:ProSiteProfiles:PS50887"
FT                   /inference="protein motif:Pfam:PF00563"
FT                   /inference="protein motif:InterPro:IPR029787"
FT                   /inference="ab initio prediction:prodigal_2.6.3"
FT                   /protein_id="VFN44989.1"
FT                   /translation="MTGRNKSFTLITILFLTSLFLTMGYIYIEDTKHLLMSEAKIHIKE
FT                   VAVQGSQLAQRQIEKDLDVLNIFSNYYASNPDIPNEEKMKNLLDEMENQKFYTMAIVDI
FT                   NGNAENTKGDKFSVKDREFFKNSIKGKKYVSSPYVDEVNKSIKKIAISVPLLNNDKVVG
FT                   VLYCTYNINTLMKLINISFYENNSISYVVKNDGTIILHPQGDSLSKNIYKLLEQDNDIQ
FT                   EVNRLKKELQENKTGATVLNMLEERRYLGYATMDNGNSENNYIKDWNLIFSIPETVVFS
FT                   NSKQIINRAVYAVLSIVLIFVAIIFYIIYIKKSNEKEILSLAYEDKVTYIGNQNKFYRE
FT                   CSKYLLDKPSLNYIIVYFDINNFKMINDTFGYEFGDNLLITIAKALKEELTEGEVYARL
FT                   SSDYFAIFCDYKNGRNKIIRKLDNIRSNIESNLSIVFEISLCVGIYFVEEGEVDIQKAV
FT                   NKANMARSVAKGKNINYAIYNEDVRNKLSEESMILDDIKIALVKNQFEVYYQPKFSLVT
FT                   GEMIGSEALIRWNHPEHGFISPAVFIPIAEKSKLILKIGRFVFERVCNDLYEWKKQGKK
FT                   IVPVSVNLSRVELYQPDIVKFINKTIKMYNLSSDFIEIEITETVAINELNILKNVLNEL
FT                   RTYGFSISMDDFGTGYSSISCLRDMPIDILKLDKSFLGGIEHDERSRNIAKSIVSLAKS
FT                   LDLVVIIEGVESKEQAELMKQFGCDLVQGFYFARPMPAKNFLDLL"
FT   CDS             complement(243103..245757)
FT                   /locus_tag="IB136_0190"
FT                   /product="alcohol dehydrogenase/acetaldehyde dehydrogenase
FT                   (acetylating)"
FT                   /EC_number="1.1.1.1"
FT                   /EC_number="1.2.1.10"
FT                   /inference="protein motif:CDD:cd07122"
FT                   /inference="protein motif:Gene3D:G3DSA:1.20.1090.10"
FT                   /inference="protein motif:InterPro:IPR018211"
FT                   /inference="protein motif:InterPro:IPR015590"
FT                   /inference="protein motif:InterPro:IPR012079"
FT                   /inference="protein motif:SUPERFAMILY:SSF53720"
FT                   /inference="protein motif:Gene3D:G3DSA:3.40.605.10"
FT                   /inference="protein motif:Gene3D:G3DSA:3.40.50.1970"
FT                   /inference="protein motif:Pfam:PF00171"
FT                   /inference="protein motif:Gene3D:G3DSA:3.40.309.10"
FT                   /inference="protein motif:PIRSF:PIRSF000111"
FT                   /inference="protein motif:CDD:cd08178"
FT                   /inference="protein motif:SUPERFAMILY:SSF56796"
FT                   /inference="protein motif:InterPro:IPR034789"
FT                   /inference="protein motif:ProSiteProfiles:PS00060"
FT                   /inference="protein motif:InterPro:IPR001670"
FT                   /inference="protein motif:InterPro:IPR016162"
FT                   /inference="protein motif:Pfam:PF00465"
FT                   /inference="protein motif:InterPro:IPR016161"
FT                   /inference="ab initio prediction:prodigal_2.6.3"
FT                   /protein_id="VFN44990.1"
FT                   /translation="MAHKEQVIIENKKENEVMSVGLDTVNNVESLVKKLAKIREAQKIF
FT                   ATYSQEQVDKIFLAASLAANKQRVPLAIMAQKETGMGIAEDKVIKNHYASEYIYNAYKE
FT                   TKTCGVIEKDEAFGMTKIAEPIGVIAAVVPTTNPTSTAIFKALLALKTRNGIIFSPHPR
FT                   AKNSTIEAAKVVLEAAVLAGAPEGIIGWIDEPSLELTTTVMKEVDLTLATGGPGMVKSA
FT                   YSSGKPAIGVGAGNTPAIIDDSADIKTAVNSILVSKTFDNGMICASEQSVIVLENIYNE
FT                   VKKEFKERGAYLLDKDETEKIRNIILVNGGLNSKIVGQTACTIAKLAGFEVPVDTKVLI
FT                   GEVESVEIEEAFAHEKLSPVLAMYKASDFDDAVRKAEKLVEDGGFGHTSSLYIDDVNQR
FT                   EKLDKFTSAMKTCRILINTPSSQGGIGDLYNFKLAPSLTLGCGSWGGNSVSENVGVKHL
FT                   LNIKTVAERRENMLWFRAPEKVYFKKGCLGVALKELKDVMNKKRAFIVTDTFLYNNGYT
FT                   KAVTDLLDEMNIKYTTFFEVEPDPTLECAKIGAKAMREFNPDVIISIGGGSAMDAGKIM
FT                   WTLYEHPDVDFQDLAMRFMDIRKRVYTFPKMGEKANFVAIPTSAGTGSEVTPFAVITDQ
FT                   DTGVKYPLADYELMPNMAIVDSDMMMNMPKSLTSASGIDALTHALEAYVSMLATDYTNG
FT                   LALQAIKSIFEYLPRAYDNGAKDPEAREKMANASTMAGMAFANAFLGVCHSMAHKLGAF
FT                   HHVPHGVANALLITEVMKFNSSDAPKKMGAFSQYKYPEALKRYAEIASFLGLKGNSDEE
FT                   KFQSLLVAIEDLKLKVGIPKSIKEFGVEESKFMDSIDEMVIQAFDDQCTGANPRYPLMN
FT                   EIKDMYLNSYYGR"
FT   CDS             246261..246461
FT                   /locus_tag="IB136_0191"
FT                   /product="Hypothetical protein"
FT                   /inference="ab initio prediction:prodigal_2.6.3"
FT                   /protein_id="VFN44991.1"
FT                   /translation="MEKLKTISVFSLIISVILTIGGIGIVTYYVDNLFIRGLSVFVLIM
FT                   SSSFVSTTVRLIFEESKRYKF"
FT   CDS             complement(246668..247258)
FT                   /locus_tag="IB136_0192"
FT                   /product="Dipicolinic acid synthetase, subunit B"
FT                   /inference="protein motif:InterPro:IPR036551"
FT                   /inference="protein motif:Gene3D:G3DSA:3.40.50.1950"
FT                   /inference="protein motif:InterPro:IPR014214"
FT                   /inference="protein motif:TIGRFAM:TIGR02852"
FT                   /inference="protein motif:SUPERFAMILY:SSF52507"
FT                   /inference="protein motif:Pfam:PF02441"
FT                   /inference="protein motif:PIRSF:PIRSF001390"
FT                   /inference="protein motif:InterPro:IPR003382"
FT                   /inference="ab initio prediction:prodigal_2.6.3"
FT                   /protein_id="VFN44992.1"
FT                   /translation="MRLEGLTIGVGFTGSFCTYDKIFIELENLVKEGANVHTIFSDVSQ
FT                   NIDCRFGNSEEFMKKAYELTGNKPIVTIEEAEPFGPKGIADIIIIAPCTGNTAAKLANG
FT                   ITDSPVLMAAKGHLRNDKPLVISISTNDALSFNFKNIGILLNSKNIYFVPFGQDNCKAK
FT                   PNSMIAHTELIIPTIELALENKQLQPVIKSPHQ"
FT   CDS             complement(247261..248136)
FT                   /locus_tag="IB136_0193"
FT                   /product="dipicolinate synthase subunit A"
FT                   /inference="protein motif:Gene3D:G3DSA:3.40.50.720"
FT                   /inference="protein motif:InterPro:IPR006151"
FT                   /inference="protein motif:SUPERFAMILY:SSF51735"
FT                   /inference="protein motif:InterPro:IPR036291"
FT                   /inference="protein motif:Pfam:PF01488"
FT                   /inference="protein motif:InterPro:IPR031629"
FT                   /inference="protein motif:Pfam:PF16924"
FT                   /inference="ab initio prediction:prodigal_2.6.3"
FT                   /protein_id="VFN44993.1"
FT                   /translation="MSNQYDITVIGGDLRQVYMVKKLINKGYSVVTYGISNEIINGIVG
FT                   KSTSLAEALSKSSIILCPIPFTKNQVNIENTDDCLDATIDNLLINLSPNQILFGGNIPT
FT                   KVCKFCEQHSIQIYDFMKMNDVAILNAVATAEGAIAEAIKRSIINIHQSNCLVLGYGRC
FT                   AQILAKKLYALDANVCVGARNNDARSTANAFGYSSISLSQLDEKLLQFDYIFNTIPECI
FT                   LTKERLEKVSQEVTIIDIASSPGGVDYSVVKEAGINATLCLGLPGKYSPKTSGEILVNA
FT                   IENIINERRD"
FT   CDS             complement(248212..249603)
FT                   /locus_tag="IB136_0194"
FT                   /product="AMP-binding enzyme"
FT                   /inference="protein motif:Pfam:PF13193"
FT                   /inference="protein motif:Gene3D:G3DSA:3.40.50.980"
FT                   /inference="protein motif:InterPro:IPR025110"
FT                   /inference="protein motif:InterPro:IPR000873"
FT                   /inference="protein motif:Pfam:PF00501"
FT                   /inference="protein motif:SUPERFAMILY:SSF56801"
FT                   /inference="protein motif:Gene3D:G3DSA:3.30.300.30"
FT                   /inference="ab initio prediction:prodigal_2.6.3"
FT                   /protein_id="VFN44994.1"
FT                   /translation="MNYYELLRIKKERHKNKNFLIIDGEKYTYENILSYSEELGKQISL
FT                   GENIPILIYSKNIMFQLISFFAINYSKNIPIICHYNLSKKVLDDILLKNNISIIISDES
FT                   MDVIDLYDDNNNEVAKKVNFSIFNPKFNIYMYQYKNLINYLDKSICMGALSSGSTSVPK
FT                   VLYRTYESWAGFFPIQNGIFNISGESILFVNGTLSFTGNLNSIMSVLYEGGSIVISSGL
FT                   NCKSWIRIIKQYNVTNIYLIPTKLQLLVKHLKEPVLKVVSIFTGSQLLFEDTARNLKKY
FT                   MPKSEIILYYGASELNYITYLCYDELIEKPLSVGRPFPGIDIYIREGKIFVNTEYAVYN
FT                   ATKPYSVNDIGYYDNDGYLIFEGRSDDILNIGGFKVSSTKIENEVKKIPQIEDAIVLPY
FT                   SDTIRGNQIVLFVITIDKITKKDLLIKMKDNLMKNEIPKKIIFLNSFPYTSSEKIDRLA
FT                   LLKML"
FT   CDS             complement(249607..250743)
FT                   /locus_tag="IB136_0195"
FT                   /product="thiolase"
FT                   /inference="protein motif:InterPro:IPR020617"
FT                   /inference="protein motif:InterPro:IPR020616"
FT                   /inference="protein motif:InterPro:IPR020613"
FT                   /inference="protein motif:Gene3D:G3DSA:3.40.47.10"
FT                   /inference="protein motif:TIGRFAM:TIGR01930"
FT                   /inference="protein motif:Pfam:PF02803"
FT                   /inference="protein motif:InterPro:IPR016039"
FT                   /inference="protein motif:ProSiteProfiles:PS00737"
FT                   /inference="protein motif:SUPERFAMILY:SSF53901"
FT                   /inference="protein motif:PIRSF:PIRSF000429"
FT                   /inference="protein motif:Pfam:PF00108"
FT                   /inference="protein motif:CDD:cd00751"
FT                   /inference="protein motif:InterPro:IPR002155"
FT                   /inference="ab initio prediction:prodigal_2.6.3"
FT                   /protein_id="VFN44995.1"
FT                   /translation="MKEVFILGGLRSHIGLKNGIFQFVQPELLGASVLKDLIKKYEIDK
FT                   IDEIICGNAVGTGGNIARLMTLTAGVSNEVPAFTVDMQCASAMMSIDIAFSKVKSGQCD
FT                   LIIAGGFESSSLQPMRTYHKNDKRYNTNNPNYTVAQFSPDDNSQNSMLEGAERVAELYQ
FT                   IEKADLDFWVKESHKRAKEAREEKILEDIISPINNSTYDEGIRDKMSQRLLDRMPSILG
FT                   KETITNAANSCLINDGASFIIICSKKYLEHVKKKPKAKIINTCTIGTDATLSPTSAIQA
FT                   MDKLLEIESLNYLDVSAVEFNEAFAVIDVLFQRKYPELIDRYNIFGGALAYGHPYGASG
FT                   AIIALHLLKALEKTKGRYGICSIAAAGGLGSALLLERV"
FT   CDS             complement(250775..251320)
FT                   /locus_tag="IB136_0196"
FT                   /product="biotin synthase"
FT                   /inference="protein motif:Pfam:PF02632"
FT                   /inference="protein motif:PIRSF:PIRSF016661"
FT                   /inference="protein motif:InterPro:IPR003784"
FT                   /inference="ab initio prediction:prodigal_2.6.3"
FT                   /protein_id="VFN44996.1"
FT                   /translation="MKNTKVNIQDLTKMSICVALLCISSYIYIPLPFTPAGVTAQTIMI
FT                   NLIALILTPRQAFSTVGVYIMIGLIGIPVFGGGTSGIGKLLSPTGGFYFGFLFAALIIS
FT                   LLKGRNNDIKRYILITIFVGMPIIYFMGTVFMCYFNQMTVEAALFAAVVPFLIGDTIKS
FT                   VIASFLGTKLNNVLRRNL"
FT   CDS             251644..252423
FT                   /locus_tag="IB136_0197"
FT                   /product="Hypothetical protein"
FT                   /inference="protein motif:Coils:Coil"
FT                   /inference="ab initio prediction:prodigal_2.6.3"
FT                   /protein_id="VFN44997.1"
FT                   /translation="MKVNENNINNIDEELDELSRKVYLESPDFWISISDKIIDKVFDEM
FT                   LLFFAVKYNYFNIVCFAIENNYLDLNMPSKNKKYTNIMEHLLDTSKQNEDKKIYNYLLS
FT                   LNKGNNLDERPILDELNCNISSDTFEKKDIYLPKYLCPSCNSNIFDTGYKVSNDITYKF
FT                   SSKEAEPIEMCSEVSSIRCCNCDELLEDITLDKLYNLCKIQNCNNCGSNLTKVGIIAKK
FT                   KMNFDENTEKFKDVSTSYCCGNCDSEINLSQREHFKI"
FT   CDS             complement(252878..253306)
FT                   /locus_tag="IB136_0198"
FT                   /product="acetyltransferase"
FT                   /EC_number="2.3.1.-"
FT                   /inference="protein motif:InterPro:IPR000182"
FT                   /inference="protein motif:CDD:cd04301"
FT                   /inference="protein motif:InterPro:IPR016181"
FT                   /inference="protein motif:SUPERFAMILY:SSF55729"
FT                   /inference="protein motif:ProSiteProfiles:PS51186"
FT                   /inference="protein motif:Gene3D:G3DSA:3.40.630.30"
FT                   /inference="protein motif:Pfam:PF13673"
FT                   /inference="ab initio prediction:prodigal_2.6.3"
FT                   /protein_id="VFN44998.1"
FT                   /translation="MIKKLNNKDINKIMEIWEKSTIKAHDFISKEYWQNNYNTVKNEYI
FT                   PISDTFVYDDGDEIKGFISIIDKSFIGALFIKPKYQNLGIGGKLLDYATKKYKSLSLAV
FT                   YKDNKKAVVFYNKKGFNIVKEQVNEDSGFKEYIMEYSK"
FT   CDS             complement(255279..255545)
FT                   /locus_tag="IB136_0199"
FT                   /product="CRISPR-associated endoribonuclease Cas2"
FT                   /inference="protein motif:SUPERFAMILY:SSF143430"
FT                   /inference="protein motif:Hamap:MF_01471"
FT                   /inference="protein motif:Gene3D:G3DSA:3.30.70.240"
FT                   /inference="protein motif:CDD:cd09725"
FT                   /inference="protein motif:InterPro:IPR019199"
FT                   /inference="protein motif:InterPro:IPR021127"
FT                   /inference="protein motif:Pfam:PF09827"
FT                   /inference="protein motif:TIGRFAM:TIGR01573"
FT                   /inference="ab initio prediction:prodigal_2.6.3"
FT                   /protein_id="VFN44999.1"
FT                   /translation="MFVIVTYDIVEARSLNRIRRILRKYLTWTQNSVFEGNITEGKLHK
FT                   CISEIENIIDNSEDSIYVYEIKNPNSIKKKCYGIDKYSDEMFI"
FT   CDS             complement(255548..256528)
FT                   /locus_tag="IB136_0200"
FT                   /product="CRISPR-associated endonuclease Cas1"
FT                   /inference="protein motif:TIGRFAM:TIGR03641"
FT                   /inference="protein motif:Hamap:MF_01470"
FT                   /inference="protein motif:Pfam:PF01867"
FT                   /inference="protein motif:CDD:cd09722"
FT                   /inference="protein motif:InterPro:IPR019858"
FT                   /inference="protein motif:TIGRFAM:TIGR00287"
FT                   /inference="protein motif:InterPro:IPR002729"
FT                   /inference="ab initio prediction:prodigal_2.6.3"
FT                   /protein_id="VFN45000.1"
FT                   /translation="MYKDYYIISNGDIKRKENTIYYYNLEGEKKILPVEQVDDIHIYGE
FT                   VDLNTKLINYISKYGVMLHFYNYYGYYSGTYYPRKKNVSGFSLVCQSACYLDKNERLYL
FT                   AKSFVESASYHILRNMRYYKVDESLIDTIKDELNDLNDVKEISELMGKEGRIRKTYYKS
FT                   FNQILKDDFEFYKREKRPPKDPVNALMSFGNSIMYTNVLSEIYKTQLDPTISFLHEPST
FT                   KRFSLSLDIAEIFKPIIIDTIIFSLINNKRINKNDFEYQDKICYLSEKGKKKFLQEFEN
FT                   KMQTTIKHRNLNRKVSYRMFIRLECYKLIKHFINDERYKVLKVWW"
FT   CDS             complement(256531..257100)
FT                   /locus_tag="IB136_0201"
FT                   /product="CRISPR-associated protein Cas4"
FT                   /inference="protein motif:InterPro:IPR013343"
FT                   /inference="protein motif:TIGRFAM:TIGR00372"
FT                   /inference="protein motif:InterPro:IPR022765"
FT                   /inference="protein motif:Pfam:PF01930"
FT                   /inference="ab initio prediction:prodigal_2.6.3"
FT                   /protein_id="VFN45001.1"
FT                   /translation="MIFILTMWLKFTKEGDFVPIDLEVLKVQGVKINYYYVCKRKLWLF
FT                   SKGITMEQNSSRVLSGKIVHEDSYKRMKNKEILIDDILKLDIIKDEYVKEVKISSKMKE
FT                   ADEMQLYYYLYYLKNSMGIEKKGTINYVKEKKQEELILTEEKERIIENTLININEINMQ
FT                   LSPPKIEKKHYCTKCAYYEFCFVKEE"
FT   CDS             complement(257097..259418)
FT                   /locus_tag="IB136_0202"
FT                   /product="CRISPR-associated Cas3 family helicase"
FT                   /inference="protein motif:CDD:cd09641"
FT                   /inference="protein motif:TIGRFAM:TIGR01596"
FT                   /inference="protein motif:Gene3D:G3DSA:3.40.50.300"
FT                   /inference="protein motif:SUPERFAMILY:SSF52540"
FT                   /inference="protein motif:ProSiteProfiles:PS51643"
FT                   /inference="protein motif:InterPro:IPR001650"
FT                   /inference="protein motif:SMART:SM00487"
FT                   /inference="protein motif:InterPro:IPR006474"
FT                   /inference="protein motif:TIGRFAM:TIGR01587"
FT                   /inference="protein motif:InterPro:IPR014001"
FT                   /inference="protein motif:Coils:Coil"
FT                   /inference="protein motif:ProSiteProfiles:PS51194"
FT                   /inference="protein motif:InterPro:IPR006483"
FT                   /inference="protein motif:ProSiteProfiles:PS51192"
FT                   /inference="protein motif:InterPro:IPR027417"
FT                   /inference="ab initio prediction:prodigal_2.6.3"
FT                   /protein_id="VFN45002.1"
FT                   /translation="MLYAKSNPVETLREHTDELLKQMNVLRESYGKNINSLDFLEEEIF
FT                   WQLLDFVIEFHDIGKAFSPFQELIKSRMDTKINEPKIVTYLENNVGHNYLSPAFIDYSY
FT                   IDRKKNKELRAVLNQVIVYHHERDIFIDKDFKNLIQKILDEDLINKVYELQHEFKVRYP
FT                   IKTEKLSKVYLQSVEKRIDKNHKYYNLYIMLKGILHRLDHSASAHEVVECNNVINIGEQ
FT                   TENYLMKEFGSLREAQSFAKSNRNKNIILIASTGMGKTETALIWIDKDKAFFTLPLRVS
FT                   INALFDRAKNIVGVGESNDTFLGLLHSTAIDYLEESNQENSSEIVDLAKLLSCKLTFST
FT                   IDQIFKFPFLYRGYEKVYSTLAYSKVVIDEIQAYSPEIAAVLVKGIEMIHKIGGRFMIM
FT                   TATMPTIYIDELKKRGVMNSNLAELTCNTEKIRHCVSIVENSIDENLGKIIQSGMNKKV
FT                   LVIVNTVKSAVEKYELIEEIVKPKGIDVNLNLLHSMYIQEDRAKLEKYIKEFANSDRNG
FT                   IWITTQLVEASLDIDFDELHTENSTLDSLFQRFGRCYRSREYEENSPNIFIYTEKATGI
FT                   GSIYDKDIVEKGLELLKTFINGKECVKMKEKYKVEMVKILYSKESLEGTAFEKRFTSAL
FT                   NILDTITPYSLGSKDAQNILRNIEGYTVIPEDIYNKIEETLIKDYEELGQELINAYSND
FT                   DRQLINKIKSKRKKARREIIKKTVNLPIYKAKQNVIDIQVKGLEDLKILLYKYDIYENK
FT                   HTKQIFGKGVLISNEIDQFI"
FT   CDS             complement(259429..260130)
FT                   /locus_tag="IB136_0203"
FT                   /product="CRISPR-associated protein Cas5, Tneap type"
FT                   /inference="protein motif:TIGRFAM:TIGR02593"
FT                   /inference="protein motif:InterPro:IPR021124"
FT                   /inference="protein motif:CDD:cd09658"
FT                   /inference="protein motif:Pfam:PF09704"
FT                   /inference="protein motif:TIGRFAM:TIGR01895"
FT                   /inference="protein motif:InterPro:IPR013337"
FT                   /inference="protein motif:InterPro:IPR013422"
FT                   /inference="ab initio prediction:prodigal_2.6.3"
FT                   /protein_id="VFN45003.1"
FT                   /translation="MKVLKLDLFQETACYKKPFAMKITETYPLPPYSTINGLIHKILNA
FT                   TEYIPFNISVQGTYESIFNNYQTTYFYKKDSITSMPMNSHMLLNVNLIIHIGGDFDLLE
FT                   EIYDSLLNYDEHLSLGRKEDLVRINDIRFVEVNKFEVDEDIQLDDYENYKLSECNIRMP
FT                   IYIPKTSLQDTDIDGISYRLNNYYDNNAVEDKKRVWNKVDSYYVEDGNTISIGDILLDN
FT                   EGDLLYFNNIN"
FT   CDS             complement(260132..261046)
FT                   /locus_tag="IB136_0204"
FT                   /product="cas_Cst2_DevR: CRISPR-associated protein
FT                   Cas7/Cst2/DevR, subtype I-B/TNEAP"
FT                   /inference="protein motif:TIGRFAM:TIGR01875"
FT                   /inference="protein motif:TIGRFAM:TIGR02585"
FT                   /inference="protein motif:InterPro:IPR013414"
FT                   /inference="protein motif:Pfam:PF01905"
FT                   /inference="protein motif:InterPro:IPR010154"
FT                   /inference="ab initio prediction:prodigal_2.6.3"
FT                   /protein_id="VFN45004.1"
FT                   /translation="MKRGLTFTVIAQAQSLNYGEGIGNISELKKLSRDDGNIYTFASRQ
FT                   CLRYDIVRLAAELFNWNLQVVDKEKGTIQFKDNISIRESEEMDLFGYMKTNKKDEKDKK
FT                   GGSLTREATVRLSNAISLEPYRSDMDFLNNKGLADRIGEHPNLANIEQHLSYYTYTVTI
FT                   DLSKIGKDGDIELDNKEKCRRVVEFLEIIKVLNRNIRGRQENLSPLFVVGGVYEIANPF
FT                   FLGRIKLKGDKNGFKINKQAIEEVIQGTFLGKDLKEFTYVGMVDGVFINKEEFKGLFED
FT                   NFLSVDKFFGQLVKEVKEYYGVN"
FT   CDS             complement(261048..262898)
FT                   /locus_tag="IB136_0205"
FT                   /product="CRISPR-associated protein, CXXC-CXXC domain"
FT                   /inference="protein motif:InterPro:IPR019121"
FT                   /inference="protein motif:Gene3D:G3DSA:1.20.1310.10"
FT                   /inference="protein motif:Pfam:PF09706"
FT                   /inference="protein motif:InterPro:IPR010180"
FT                   /inference="protein motif:CDD:cd09754"
FT                   /inference="protein motif:TIGRFAM:TIGR01908"
FT                   /inference="protein motif:Coils:Coil"
FT                   /inference="ab initio prediction:prodigal_2.6.3"
FT                   /protein_id="VFN45005.1"
FT                   /translation="MKLRVYRGDWFFNMGIVGFLNIIKKADKQAEIFIMEDYIEFDSLF
FT                   LENFHEYYFNYFMDEYDVSKRIKKNIDYSINFIKSKPDRIKDGIKKIKDSVKQQNDKIK
FT                   KFDEEKFNMIKEKLDSMSKIKSYDEFDSLEALVDETIDIFKIKSINDRLTANLYKYVVQ
FT                   DNYFGQVSFFNVAKAKLDLDGLKQVMFNDYLRQIIYFGELEDLLEENDYDKLKNYLNDR
FT                   LNSIAKDINEKKVSKSSINTIEKIMKEINKNFIKKNKSIEDIKKYMDSLEVCEMCGLYK
FT                   GILDEYSESNFAPLGVSTNNARNMFWNQAYVPSICDICKLILFCTPAGATYTRKNYLIN
FT                   EENEFYLFVNMDTCINELFERNNSLKAQKSEYSDSKDENPFNQLIKSIVEENTLKSEWQ
FT                   LRNILFVEFKASIDSKKCKINYFNIPTYLAKFFVKENKKIQSIYDYKLKSNVLDLILKS
FT                   KDLKHLINNTLRNIVKSNLESNNKSNISGLSCFNVVQLRTILNNYKRGVYKMDYKKLRK
FT                   IYESGCEIHDYYIDKNAKNKIEGITYKILNLIKVGNKNDFMQTILRIFSPSEKTPPEEI
FT                   LQIFVEEDLDFESVGYAFVTGLISGKYEGKDKLPNEKEEK"
FT   CDS             complement(262904..263641)
FT                   /locus_tag="IB136_0206"
FT                   /product="CRISPR associated protein Cas6"
FT                   /EC_number="3.1.-.-"
FT                   /inference="protein motif:TIGRFAM:TIGR01877"
FT                   /inference="protein motif:InterPro:IPR010156"
FT                   /inference="protein motif:CDD:cd09652"
FT                   /inference="protein motif:Pfam:PF01881"
FT                   /inference="ab initio prediction:prodigal_2.6.3"
FT                   /protein_id="VFN45006.1"
FT                   /translation="MKMKIEFSTGCIPISYNSLFMSIIKEAIRKSNEDYYKNMYYYKEK
FT                   NNKKTKNFTFSVYIKKYSIEGDNFIIEDKVILNISTPDLELGFHIYNGLMTSKKCLYKD
FT                   YELTRIRIDLSREKKVTEERVLFNALSPICVKSKEGKFLEITDDRYIEELNYITNEVVK
FT                   NYRGNGLKRKLEFENIGLKKVVVKESLREFKKITGKEYQYINGYKGKFILKGDIDDLNL
FT                   IYNLGIGFRRAQGFGDVDILEWR"
FT   CDS             complement(263719..264606)
FT                   /locus_tag="IB136_0207"
FT                   /product="DNA-binding protein"
FT                   /inference="protein motif:Gene3D:G3DSA:1.10.10.10"
FT                   /inference="protein motif:Coils:Coil"
FT                   /inference="protein motif:InterPro:IPR036388"
FT                   /inference="protein motif:Pfam:PF13280"
FT                   /inference="protein motif:InterPro:IPR026881"
FT                   /inference="ab initio prediction:prodigal_2.6.3"
FT                   /protein_id="VFN45007.1"
FT                   /translation="MKCKELSEELEVSERQIKSYKMYLEQAGIFINSTPGIYGGYEIDK
FT                   CNSISLIKLLDSEVSILDMINSQLEYNNDIYKNEFNNIVEKIKAVLNTGEKSDTYMDYF
FT                   TVQAQRNCDYESEKNKCNEIIRAYTTKHKFWIEYYSLNSGNSERIVHPYGLFNYKSDTY
FT                   MVAFCEKRFKFIDFKLCRIKDYKVLEEKYNVDKSFSWDEYSKNSIGIYKGEEINVVIKI
FT                   SHPFSTIIKEKVWVNNQQIIEYDDKSIMFKAKMRGYEEIKSWILSMGAYVEVVEPDRLR
FT                   NDILLEIEKMKKIY"
FT   CDS             complement(264915..266831)
FT                   /locus_tag="IB136_0208"
FT                   /product="ABC transporter permease"
FT                   /inference="protein motif:InterPro:IPR027022"
FT                   /inference="protein motif:Pfam:PF02687"
FT                   /inference="protein motif:InterPro:IPR003838"
FT                   /inference="protein motif:PIRSF:PIRSF018968"
FT                   /inference="ab initio prediction:prodigal_2.6.3"
FT                   /protein_id="VFN45008.1"
FT                   /translation="MNIKQFAINNISRNIKAYLGYLASIVISSSLLFSFIMFTSHPDLD
FT                   VSQFPDYLKEGLKMSKIIAYLFLFFFVFYSVSVFLKSRYKEFGILYITGISKRQVMKLI
FT                   FIENMIINIVSSVIGIIIGLIFAKIFLVVMSTFLELSPLKFYIPFNAILSTLIYFMILA
FT                   VLTSIFTSFIVKENQVLKLLKGTKTPKPEPKTSLMLAILSICLFIIAYYNAITSTDQYT
FT                   TYLRLVPVTSLTIVATYLFFSQFSVFFMKKLKLNKRFYRKNTNMLWISNLIYKVKDNAR
FT                   IFFLITITSAVAFTAIGTVYSFWKDVERQINLIYPNTIYYSTMTLHNDPKKPDSKEKDK
FT                   ERMMFIENNLKKENVDYTRINGEFKTVFPKKSDFNVRIMKESKYLEITETIGVKPISFE
FT                   DNECISLLSSSLPGNKNVKENIIVGNRGLKVAKQVEECVMPAYYKNMYVVKDNFYDSIE
FT                   SKFIVDRFTAFEVEDSSKTIEICREFENKFNNESGMQPYLFFSKELMIGTGKLMYSTFI
FT                   FLAIFIGLIFFVTTSSFLYNKFYMDCQVDKKKYEQLNKLGMTYNEIKKASTIEIGIVFL
FT                   FPYVVAVIHSIFALTALKNSFDIEVASSAVLVMGSLFLVQIVYFLIVRNNYLKEIRLNL
FT                   VNF"
FT   CDS             complement(266831..267577)
FT                   /locus_tag="IB136_0209"
FT                   /product="ABC transporter ATP-binding protein"
FT                   /EC_number="3.6.1.3"
FT                   /inference="protein motif:ProSiteProfiles:PS50893"
FT                   /inference="protein motif:SMART:SM00382"
FT                   /inference="protein motif:Gene3D:G3DSA:3.40.50.300"
FT                   /inference="protein motif:InterPro:IPR027417"
FT                   /inference="protein motif:Pfam:PF00005"
FT                   /inference="protein motif:InterPro:IPR003593"
FT                   /inference="protein motif:SUPERFAMILY:SSF52540"
FT                   /inference="protein motif:InterPro:IPR003439"
FT                   /inference="protein motif:CDD:cd03255"
FT                   /inference="ab initio prediction:prodigal_2.6.3"
FT                   /protein_id="VFN45009.1"
FT                   /translation="MKILTVNNLSKVYGKKIIFNALNDINFSIEDGEFVGIMGPSGSGK
FT                   TTLLNMISTIDKPTTGTMELKGKNPLLLRGEELALFRRRELGFVFQDFNLLDTLTIGEN
FT                   IVLPLTLDKVSVKEQDERLNEVSTILGIKDLLGKRTFEVSGGQAQRTAIARALINNPSI
FT                   LLADEPTGNLDSKSSKVVMELFQKINKENKVTTMMVTHDPLAASYCSRILFIKDGSIYN
FT                   EIYKGSSREQFYQEIMDVLTLLGGDN"
FT   CDS             complement(267681..268532)
FT                   /locus_tag="IB136_0210"
FT                   /product="undecaprenyl-diphosphate phosphatase"
FT                   /EC_number="3.6.1.27"
FT                   /inference="protein motif:TIGRFAM:TIGR00753"
FT                   /inference="protein motif:Hamap:MF_01006"
FT                   /inference="protein motif:InterPro:IPR003824"
FT                   /inference="protein motif:Pfam:PF02673"
FT                   /inference="ab initio prediction:prodigal_2.6.3"
FT                   /protein_id="VFN45010.1"
FT                   /translation="MSLDVIFILKSVIIAIVEGLTEFIPVSSTGHMILVGNLIDFKGQF
FT                   AEMFEVVIQLGAILAVVVLYWKKIKDSVIEFFKFIFTGGKEGKIGFRFGMNVIIGCIPF
FT                   AIIGVLFYDNIKSLFNLQSVIIGFIVGGILLLVVETLFRKKNHSTDNIDKITPIQALKV
FT                   GTLQVLSAWPGMSRSASTIMGGWIAGLNSPTAAEFSFFLAVPAMVASSGKDLFEFDYSI
FT                   MTPTLWIALVVGFIVAFIVSIIVMEKFVNFLKKKPMRVFAVYRIIMGVVLAVLAFTNII
FT                   SV"
FT   CDS             complement(268780..269784)
FT                   /locus_tag="IB136_0211"
FT                   /product="two-component sensor histidine kinase"
FT                   /EC_number="2.7.13.3"
FT                   /EC_number="2.7.-.-"
FT                   /inference="protein motif:Gene3D:G3DSA:3.30.565.10"
FT                   /inference="protein motif:CDD:cd00082"
FT                   /inference="protein motif:ProSiteProfiles:PS50109"
FT                   /inference="protein motif:InterPro:IPR004358"
FT                   /inference="protein motif:InterPro:IPR003594"
FT                   /inference="protein motif:SMART:SM00387"
FT                   /inference="protein motif:Pfam:PF02518"
FT                   /inference="protein motif:PRINTS:PR00344"
FT                   /inference="protein motif:InterPro:IPR036890"
FT                   /inference="protein motif:InterPro:IPR005467"
FT                   /inference="protein motif:InterPro:IPR003661"
FT                   /inference="protein motif:SUPERFAMILY:SSF55874"
FT                   /inference="protein motif:CDD:cd00075"
FT                   /inference="ab initio prediction:prodigal_2.6.3"
FT                   /protein_id="VFN45011.1"
FT                   /translation="MKLFLKDYKGYIFIYYIGIVMTIIYCNLMKFISFGESLYILLFSS
FT                   FILLCFLIYKYYKNREVYNLFEKGVHSLEESFLYLGSSFLGRNISVILKQQHKLYQSMI
FT                   QEHKKIHSEHLTFINQWIHQMKTPISVISLQLQDYEGEEVTENIRKEIDRLNKGLDMAM
FT                   HFARADNFQKDFIVEKAKLNEIVSSIVNEEKRLFIKSGMIPKIQVDKFTYVYTDVKWMK
FT                   FIIGQLITNGVKYSKDYSNYLTIKSEENNKYVILSIIDEGIGIVSKDLKRVFAPFFTGE
FT                   NGRKFGESTGMGLYLVKKVCDDLGHKVSIKSEVGKGTEVSIYFNKGVNSLIKM"
FT   CDS             complement(269794..270486)
FT                   /locus_tag="IB136_0212"
FT                   /product="two-component response regulator"
FT                   /inference="protein motif:CDD:cd00383"
FT                   /inference="protein motif:SMART:SM00862"
FT                   /inference="protein motif:ProSiteProfiles:PS51755"
FT                   /inference="protein motif:Pfam:PF00072"
FT                   /inference="protein motif:Gene3D:G3DSA:1.10.10.10"
FT                   /inference="protein motif:InterPro:IPR011006"
FT                   /inference="protein motif:CDD:cd00156"
FT                   /inference="protein motif:Pfam:PF00486"
FT                   /inference="protein motif:InterPro:IPR036388"
FT                   /inference="protein motif:ProSiteProfiles:PS50110"
FT                   /inference="protein motif:InterPro:IPR001867"
FT                   /inference="protein motif:SUPERFAMILY:SSF46894"
FT                   /inference="protein motif:InterPro:IPR001789"
FT                   /inference="protein motif:InterPro:IPR016032"
FT                   /inference="protein motif:SMART:SM00448"
FT                   /inference="protein motif:SUPERFAMILY:SSF52172"
FT                   /inference="protein motif:Gene3D:G3DSA:3.40.50.2300"
FT                   /inference="ab initio prediction:prodigal_2.6.3"
FT                   /protein_id="VFN45012.1"
FT                   /translation="MSYKVYIVEDDISISTLLKDYIEKYGFEVIVEENFDDIMITFESF
FT                   KPHLVLLDVNLPKFDGFYWCRCIRQQSNLPIIFISARDGNVDQIRALESGADDYITKPF
FT                   YYDVVMAKIKSHIRRVYGEYSPKIDERIVELDGLKFYPERLELELNGENLIITKKEGIL
FT                   IECLIKRYPKVVSRDYLLEKIWDDIEFVEENTLNVNVSRIRKRFEELGIDNAVQTVRGL
FT                   GYKLNKNW"
FT   CDS             complement(270800..271759)
FT                   /locus_tag="IB136_0213"
FT                   /product="sulfonate family ABC transporter
FT                   substrate-binding protein"
FT                   /inference="protein motif:TIGRFAM:TIGR01728"
FT                   /inference="protein motif:SUPERFAMILY:SSF53850"
FT                   /inference="protein motif:InterPro:IPR015168"
FT                   /inference="protein motif:InterPro:IPR010067"
FT                   /inference="protein motif:Gene3D:G3DSA:3.40.190.10"
FT                   /inference="protein motif:CDD:cd01008"
FT                   /inference="protein motif:InterPro:IPR001638"
FT                   /inference="protein motif:SMART:SM00062"
FT                   /inference="protein motif:ProSiteProfiles:PS51257"
FT                   /inference="protein motif:Coils:Coil"
FT                   /inference="protein motif:Pfam:PF09084"
FT                   /inference="ab initio prediction:prodigal_2.6.3"
FT                   /protein_id="VFN45013.1"
FT                   /translation="MKLKKLLIGITILTLATASLAGCAKKNNGEKLSEINLTYVKSPLN
FT                   VPSIIQKQDDLFGKEFKKDNIKVNFHEITTGPEQTQALAAGEIDFLHALGGTSALIAAS
FT                   NGVELKILNTYSRSPKGFMILTNNNSIKSAADLVGKKVAGPKGTILHQVLISALDKEGL
FT                   SMDDVEFVNMGIPEASAALSDGSVDAALIAGPAALKAMKSGSKLVANGEGLVDGIIVTA
FT                   VSTDFAEKHPEIVERFMKVEKETLEYVNNNFDEAMEKVAKEVDLSLEETKELYAWYDFS
FT                   LDITDKDISSLEDTQDFLIKNKLQEKKVNIKELIYNAK"
FT   CDS             complement(271792..272670)
FT                   /locus_tag="IB136_0214"
FT                   /product="sulfonate family ABC transporter ATP-binding
FT                   protein"
FT                   /EC_number="3.6.1.3"
FT                   /inference="protein motif:InterPro:IPR017871"
FT                   /inference="protein motif:SMART:SM00382"
FT                   /inference="protein motif:Gene3D:G3DSA:3.40.50.300"
FT                   /inference="protein motif:InterPro:IPR003439"
FT                   /inference="protein motif:Pfam:PF00005"
FT                   /inference="protein motif:InterPro:IPR003593"
FT                   /inference="protein motif:SUPERFAMILY:SSF52540"
FT                   /inference="protein motif:ProSiteProfiles:PS50893"
FT                   /inference="protein motif:InterPro:IPR027417"
FT                   /inference="protein motif:ProSiteProfiles:PS00211"
FT                   /inference="ab initio prediction:prodigal_2.6.3"
FT                   /protein_id="VFN45014.1"
FT                   /translation="MNNLVCDSGYIIRNLYKSYKVDNKEHVVLSDISLNIDRNHITVIL
FT                   GESGCGKTTLLRAIASLEGINSGEIRFINDNKEYRPNVGFVFQESRLMPWLNVSENIAF
FT                   HNQRKNTILNKVLRKFKHNKRIRSKIINDNFRSLETNDNLNKSNKYNRKSNIDVEKYLK
FT                   MMNLQKFKNSYPNELSGGMAQRVSIARALSFNPDMLLMDEPFSALDYFTRIDMQNEVIR
FT                   IHKSTNKGVIFVTHDIDEALKIGKKIVVFTDERKVKEFNIEDGYNRDLTSDYYIKLKKD
FT                   ILMTMKSNKGI"
FT   CDS             complement(272663..273445)
FT                   /locus_tag="IB136_0215"
FT                   /product="Binding-protein-dependent transport system inner
FT                   membrane component"
FT                   /inference="protein motif:InterPro:IPR035906"
FT                   /inference="protein motif:Pfam:PF00528"
FT                   /inference="protein motif:SUPERFAMILY:SSF161098"
FT                   /inference="protein motif:CDD:cd06261"
FT                   /inference="protein motif:InterPro:IPR000515"
FT                   /inference="protein motif:ProSiteProfiles:PS50928"
FT                   /inference="protein motif:Gene3D:G3DSA:1.10.3720.10"
FT                   /inference="ab initio prediction:prodigal_2.6.3"
FT                   /protein_id="VFN45015.1"
FT                   /translation="MVNKFNNKFLRLVKSVLIFFIILLLWKITNYLGIWSDYILPSPEK
FT                   VYSTFLNMISDGSIFINVYASMKRVLIGFAISTAIGVPLGIFFGIYSGVYEYFKSLINF
FT                   LRNTPPLALIPMLILWFGIGEESKIIIIVLASFFPIFTSTLKGIKNCDSKLIEVGRVFE
FT                   FSKLQIIFKIIIPNAILDIAVGLKLALGYSFRAIIGAELVAASSGLGYLISDGKEMSRT
FT                   DVVIVGIIVIGLLGIITDYIFSIIVKKVSKGKMVEAYE"
FT   CDS             complement(273446..274075)
FT                   /locus_tag="IB136_0216"
FT                   /product="Iron hydrogenase"
FT                   /inference="protein motif:InterPro:IPR009016"
FT                   /inference="protein motif:SUPERFAMILY:SSF53920"
FT                   /inference="ab initio prediction:prodigal_2.6.3"
FT                   /protein_id="VFN45016.1"
FT                   /translation="MNKYLLINPVAERMYGEKFHLIKANLIKKGYIITECEPQLEYVKK
FT                   QYKEYTKKTENTMLDCRCPESISLLKRNNLINNFEVPMIEPILVRTCRVLYDKYIKSKD
FT                   DMLVVTCPCTQLRDFASEKFKDKGNAMFYTWKEFAEQEGVKSLGKIDESPIPLGYFKDT
FT                   FEKVLEVSSEDEILSEIQKIRNGFEDKYDIVEMFYCKDGCNNGDGL"
FT   CDS             complement(274470..275096)
FT                   /locus_tag="IB136_0217"
FT                   /product="Uncharacterised conserved protein UCP031644"
FT                   /inference="protein motif:InterPro:IPR011256"
FT                   /inference="protein motif:Pfam:PF06445"
FT                   /inference="protein motif:Gene3D:G3DSA:3.20.80.10"
FT                   /inference="protein motif:PIRSF:PIRSF031644"
FT                   /inference="protein motif:InterPro:IPR008319"
FT                   /inference="protein motif:SUPERFAMILY:SSF55136"
FT                   /inference="protein motif:InterPro:IPR029442"
FT                   /inference="ab initio prediction:prodigal_2.6.3"
FT                   /protein_id="VFN45017.1"
FT                   /translation="MKYEWRKRDKELYLPKKNPVIVEIPEQKFIMLKGSGDPNSKEFTE
FT                   AIGVLYSLAYAIKTMPKKGIVPEGYFDYTVFPLEGIWDKGEKSKGLDVLIKEDLIYTIM
FT                   IRQPDFVTQDLLDKATDIVKKKKPHNLLEKVRFGSINEGLCVQMLHIGSYDNEPESFDI
FT                   MNEFCKKNKLIRKSYTHREIYISDARKVSPESLKTVLRFEVEREV"
FT   CDS             complement(275172..276143)
FT                   /locus_tag="IB136_0218"
FT                   /product="ribonucleoside-diphosphate reductase subunit
FT                   beta"
FT                   /EC_number="1.17.4.1"
FT                   /inference="protein motif:PIRSF:PIRSF000355"
FT                   /inference="protein motif:TIGRFAM:TIGR04171"
FT                   /inference="protein motif:InterPro:IPR009078"
FT                   /inference="protein motif:CDD:cd01049"
FT                   /inference="protein motif:InterPro:IPR026494"
FT                   /inference="protein motif:InterPro:IPR000358"
FT                   /inference="protein motif:SUPERFAMILY:SSF47240"
FT                   /inference="protein motif:InterPro:IPR033909"
FT                   /inference="protein motif:Pfam:PF00268"
FT                   /inference="protein motif:Gene3D:G3DSA:1.10.620.20"
FT                   /inference="ab initio prediction:prodigal_2.6.3"
FT                   /protein_id="VFN45018.1"
FT                   /translation="MTFNLHKIHNAVNWNREEDGFTQAFWEQNVKQFWLPEEISVSKDI
FT                   KVWNELSNKEKELYKKVLGGLTLLDTKQGNNGIPSMMSLTENLQRKAVLSFMGTMEEIH
FT                   AKSYSSIFMTLLSNLEIDELFEWIETEPTLQRKADLVLAQYENTTNQEGLYLSMVTSVF
FT                   LESFLFYSGFFYPLYLSGQGKMVASGEIISLILRDESLHGKYIGLLAQEIYDSFDKMDK
FT                   EMLEEKMYSILYSLMENEIEYTNVIYRESGLEKEVVNFLKYNANRALENLGFEKLYTVD
FT                   AINPIVLNGLSTETKTHDFFSTKGNGYQKGVYEELEDEDFII"
FT   CDS             complement(276155..278254)
FT                   /locus_tag="IB136_0219"
FT                   /product="ribonucleoside-diphosphate reductase subunit
FT                   alpha"
FT                   /EC_number="1.17.4.1"
FT                   /inference="protein motif:InterPro:IPR013509"
FT                   /inference="protein motif:TIGRFAM:TIGR04170"
FT                   /inference="protein motif:CDD:cd01679"
FT                   /inference="protein motif:Pfam:PF00317"
FT                   /inference="protein motif:InterPro:IPR013346"
FT                   /inference="protein motif:Pfam:PF08343"
FT                   /inference="protein motif:SUPERFAMILY:SSF48168"
FT                   /inference="protein motif:InterPro:IPR000788"
FT                   /inference="protein motif:Pfam:PF02867"
FT                   /inference="protein motif:ProSiteProfiles:PS00089"
FT                   /inference="protein motif:Gene3D:G3DSA:3.20.70.20"
FT                   /inference="protein motif:InterPro:IPR008926"
FT                   /inference="protein motif:InterPro:IPR013554"
FT                   /inference="protein motif:SUPERFAMILY:SSF51998"
FT                   /inference="protein motif:InterPro:IPR026459"
FT                   /inference="protein motif:TIGRFAM:TIGR02506"
FT                   /inference="protein motif:PRINTS:PR01183"
FT                   /inference="ab initio prediction:prodigal_2.6.3"
FT                   /protein_id="VFN45019.1"
FT                   /translation="MNWIELNNQVIIKNEQGKYQLEKDKEALSSYIEEFIQPKLRKFNN
FT                   LEERLKYLIDEGYYSKEVINQYSIDVIKNIYDMIDKHKFEFQSYMSANKFYQNYALKSN
FT                   DGKEILETYNDKVLIVALTLGNGDKDLALNLADKIVKQEFQPATPTFLNAGRKRAGEMV
FT                   SCFLLSVEDSTEGISYAISSSNHLSKIGGGVALNLSKLRASGESIKDIEGAAGGVVGVA
FT                   KMLEQSFSYFNQMGARQGSGAVYLTVFHPDFELLMDTKKINADEKIRLATLSLGAIIPD
FT                   KFMELAEKNEVAYAFYPHTVYKKYGVSLDEIEMDEWYDKLVNDSDIRKKEINPRQMLTK
FT                   IAQMQQESGYPYVVYIDTANREHTLKDVGIIKMSNLCCEIFQYQTPSEIEGYGGKNEWG
FT                   QDISCNLGSLNIANVMDNKTIESTVETAIRALSFVADSTDIKPVPTVSNSNSKSHSIGL
FT                   GAMNLHGYLVRENILYTSDDAIDFSNVFFAMVRYYSIKASMKIAIERNQTFEGFDKSEY
FT                   VKGRNSKVLSKYYEQSYLPKSEKVRALFEGIYIPTKEDWTKLLDEVKEKGIYNAYLMAV
FT                   APTQSISYVQNATSSIMPITEPVEVRTYGDSTTIYPMPFLTNDNMLYYQSAYRMDMRKV
FT                   IDLVATVQNHVDQGISTTLFVTDEKTTRDIARHYIYAYKKGLKSLYYTRTKMTRDTHEC
FT                   LVCSV"
FT   CDS             278732..279457
FT                   /locus_tag="IB136_0220"
FT                   /product="Pentapeptide repeat"
FT                   /inference="protein motif:Gene3D:G3DSA:2.160.20.80"
FT                   /inference="protein motif:SUPERFAMILY:SSF141571"
FT                   /inference="protein motif:InterPro:IPR001646"
FT                   /inference="protein motif:Pfam:PF13599"
FT                   /inference="ab initio prediction:prodigal_2.6.3"
FT                   /protein_id="VFN45020.1"
FT                   /translation="MKTISKQELEKTLEKHYLWLKNNNAGEKADLKELRLENMDLRGYC
FT                   LSNIDFSWSDLINLNLEKADLENSIFNNSYLSDCSLKNSILKNADLSGASFRFCDLSNS
FT                   DIRGANLENSNLEHATLNGVISDESTRFFKLYCPETGAFIGYKKCFNFRMVQLLIPSDA
FT                   KRVSATSNACRCDKAKVLSITSIDGKESFKSARAYADENFIYRVGETIVAEDFNENRWK
FT                   ESTTGIHFFLTREEAIGYL"
FT   CDS             complement(279585..280781)
FT                   /locus_tag="IB136_0221"
FT                   /product="AAA+ ATPase domain"
FT                   /EC_number="3.6.1.3"
FT                   /inference="protein motif:ProDom:PD064925"
FT                   /inference="protein motif:SMART:SM00382"
FT                   /inference="protein motif:CDD:cd03214"
FT                   /inference="protein motif:Gene3D:G3DSA:3.40.50.300"
FT                   /inference="protein motif:InterPro:IPR003439"
FT                   /inference="protein motif:Pfam:PF00005"
FT                   /inference="protein motif:InterPro:IPR027417"
FT                   /inference="protein motif:SUPERFAMILY:SSF52540"
FT                   /inference="protein motif:InterPro:IPR020322"
FT                   /inference="protein motif:ProSiteProfiles:PS50893"
FT                   /inference="protein motif:InterPro:IPR003593"
FT                   /inference="ab initio prediction:prodigal_2.6.3"
FT                   /protein_id="VFN45021.1"
FT                   /translation="MLKTNNLSVGYNNKVVISNINVEVKNGEILCLLGSNGAGKTTLLR
FT                   SLSKLISPIKGEIYLNGVNINCISRKALSKKMALVLTNRLLGDLMTVQDIVNIGRYPYT
FT                   GFFGSLSKKDLIMVDEALESVDALHLKKRYFDELSDGEKQKVLVARALVQEPEIIILDE
FT                   PTTHLDIKHRLELINILKKLSKEKSISVILSLHEIDIALKSCDKVALIKNNKVIAYGQP
FT                   EDVVDEDIINSLYELDDKNFNSLLGSVEISNKSKNEVFIIGGGGKATPIYRAFTKKGIG
FT                   LYSGIIHENDIDYEIGRTMGIKMFTENPFEPISDESFNLAIRNLNDSKIIIDTGFSVGE
FT                   TNKRNIDIIKEALKLDKKVYSFRNRDESKKYYDSLDSKIEHIDKVSQIINSADINNLL"
FT   CDS             complement(280784..281809)
FT                   /locus_tag="IB136_0222"
FT                   /product="iron family ABC transporter permease"
FT                   /inference="protein motif:InterPro:IPR035568"
FT                   /inference="protein motif:Pfam:PF01032"
FT                   /inference="protein motif:CDD:cd06550"
FT                   /inference="protein motif:InterPro:IPR037294"
FT                   /inference="protein motif:SUPERFAMILY:SSF81345"
FT                   /inference="protein motif:InterPro:IPR000522"
FT                   /inference="protein motif:Gene3D:G3DSA:1.10.3470.10"
FT                   /inference="ab initio prediction:prodigal_2.6.3"
FT                   /protein_id="VFN45022.1"
FT                   /translation="MDFINKMRIRNTTIFIVLIISMILTFLVCVAFGSVKIEFKEVIDV
FT                   VLRGMDNTEHYKIIYNIRIPRVLATMVGGACLAVSGILLQIFFKNPIVEPYILGVSSGS
FT                   TLSVALMILGGYTLGFESVNSMSIFVAAFIGALIVMSIVILFANKVKNITTLLIIGIMT
FT                   GYVCSGITNVLQSFANSDKLKEFTMWSMGSFSGFTWEKVEILIIVGILGLLMTVFIIKP
FT                   LNAFLLGEEYAKSIGINIRFFRVLIVFISSILAAIVSAFAGPIGFIGLAVPQISKMIFK
FT                   TSDNRVLIPVVIFLGSIVTALCDLISRVILSPVELPISTITSLLGAPIVVMLLVKRKDR
FT                   A"
FT   CDS             complement(281881..283011)
FT                   /locus_tag="IB136_0223"
FT                   /product="iron family ABC transporter substrate-binding
FT                   protein"
FT                   /inference="protein motif:ProSiteProfiles:PS50983"
FT                   /inference="protein motif:InterPro:IPR002491"
FT                   /inference="protein motif:Gene3D:G3DSA:3.40.50.1980"
FT                   /inference="protein motif:ProSiteProfiles:PS51257"
FT                   /inference="protein motif:SUPERFAMILY:SSF53807"
FT                   /inference="protein motif:Pfam:PF01497"
FT                   /inference="ab initio prediction:prodigal_2.6.3"
FT                   /protein_id="VFN45023.1"
FT                   /translation="MKFKSNVLKQFFLIAMVIFMVGGLIGCSKSDKENKQASTGKKLEL
FT                   KYASGFSVEDLEDGIKKVTDGDNRELILIPKKIKIPEKYKNANIVRTPVDNVLIASTTQ
FT                   ACSLRTIDELDSIKAVTTEEQYWTIKEIKDLMKDGKIHYVGSNLAPDYEKIVDLNPDLT
FT                   IVSSGLSEADTKFIDKLKELGLNYVVDNEYKEQNPFGRMEWTSLIAAFYDKEDMATSEL
FT                   NKTVQKVEEVSKKIKNKAKPKVVWASVYEGSAYIAPKDSYVDNMIKMAGGINACASIDS
FT                   NEGRVSIEQLHEVAKDADIFVYSSSSDYAPNLDSIKSSAPVLADLDVVKNGNLWVFAPD
FT                   YYQSVDKTDELIVDLVEMFHPGTTGEKIKHYINYDK"
FT   CDS             complement(283473..284366)
FT                   /locus_tag="IB136_0224"
FT                   /product="dihydrodipicolinate synthase 1"
FT                   /EC_number="4.-.-.-"
FT                   /inference="protein motif:InterPro:IPR002220"
FT                   /inference="protein motif:Gene3D:G3DSA:3.20.20.70"
FT                   /inference="protein motif:InterPro:IPR013785"
FT                   /inference="protein motif:Pfam:PF00701"
FT                   /inference="protein motif:CDD:cd00408"
FT                   /inference="protein motif:PRINTS:PR00146"
FT                   /inference="protein motif:SUPERFAMILY:SSF51569"
FT                   /inference="protein motif:SMART:SM01130"
FT                   /inference="protein motif:PIRSF:PIRSF001365"
FT                   /inference="ab initio prediction:prodigal_2.6.3"
FT                   /protein_id="VFN45024.1"
FT                   /translation="MKAEFLTPVVTIFDEEGNLDKEGNKKVYDHLIDGGVDGLVIMGST
FT                   GEFFNMSMDMQKELIDLVTSHVNKRVKVFIGTSRMCINESIELSNYAHNSGADGVMIIS
FT                   PYYFSLDDDSIELFYSEIAKNTEAEIYLYNYPDRTGYDLSPELTLRLARKHKNIVGYKD
FT                   TVTLMGHTRDLINTMKIEFPEFKVYSGYDENFIHNLMSGGAGCIGGLSNLIPEVCSKWA
FT                   EAYNNRDMEKVIEIQKYINKAMDFYLITNPFIPAMKKAMNIRGLQISDYMTAPFVKPNE
FT                   KQVCEIKKLMNELNIC"
FT   CDS             complement(284446..285348)
FT                   /locus_tag="IB136_0225"
FT                   /product="Fumarylacetoacetate (FAA) hydrolase family"
FT                   /inference="protein motif:SUPERFAMILY:SSF56529"
FT                   /inference="protein motif:Gene3D:G3DSA:3.90.850.10"
FT                   /inference="protein motif:InterPro:IPR011234"
FT                   /inference="protein motif:InterPro:IPR036663"
FT                   /inference="protein motif:Pfam:PF01557"
FT                   /inference="ab initio prediction:prodigal_2.6.3"
FT                   /protein_id="VFN45025.1"
FT                   /translation="MKFVSFTEGENECKRTGVFSKDELFIIDVNSLNLSRNFKDLNELI
FT                   QNVSSEDIIKLKTIINESTFYNYDVFKRERCTVHVPIEKPIHDILCVGVNYKDHLEETQ
FT                   THFDDSFEEPQKTVYFTKRVTKAIGPEDEIDGHFEINNQLDYEVELGVVIGKTGVNIRK
FT                   EEVEDYIFGYTVINDISARKLQKEHVQWFRGKGLDTFTSLGPCILHKSAVPFPIKLKVC
FT                   SRVNGEERQSSNTGLFISDVSDIVSELSKGMTLEAGDIIATGTPSGVGMGFSPPRYMSS
FT                   GDVVECEIESIGILKNYIK"
FT   CDS             complement(285398..286558)
FT                   /locus_tag="IB136_0226"
FT                   /product="D-galactarate dehydratase / Altronate hydrolase,
FT                   C terminus"
FT                   /EC_number="4.-.-.-"
FT                   /inference="protein motif:Pfam:PF04295"
FT                   /inference="protein motif:InterPro:IPR007392"
FT                   /inference="ab initio prediction:prodigal_2.6.3"
FT                   /protein_id="VFN45026.1"
FT                   /translation="MKFYGYKRPDGRVGIRNHILILPTSVCASDTTRIIASQVQGAVTF
FT                   NNQNGCSQVHSDQQLTMDVMAGYAANPNVYGVIVVSLGCENCQNDLVVDAIKERTNKPI
FT                   KTLVIQEEHGTLKTIEKAVRYAREMAQEASLLRKEEFPISELILGTECGGSDPTSGLAA
FT                   NPLIGELSDKLVDLGATSILSETTEFIGAEHILARRAVNEEVKEKILHIVHRYENSLKL
FT                   VGEEVREGNPSPGNIAGGLTSLEEKSLGCIHKGGHRQISEVYDYAKQIDKKGLVIMDTP
FT                   GNDASSVAGMVAGGAQIVVFSTGRGTPSGNPIAPVIKITGNKITFANMEDNMDFDASPV
FT                   IYGPQTMEELTDDLLNMVVDVANGKQSKAESLGYTEMAIARVCNYV"
FT   CDS             complement(286714..287019)
FT                   /locus_tag="IB136_0227"
FT                   /product="SAF domain-containing protein"
FT                   /inference="protein motif:CDD:cd11613"
FT                   /inference="protein motif:InterPro:IPR013974"
FT                   /inference="protein motif:SMART:SM00858"
FT                   /inference="protein motif:Pfam:PF08666"
FT                   /inference="ab initio prediction:prodigal_2.6.3"
FT                   /protein_id="VFN45027.1"
FT                   /translation="MINAVIIDEKDNVAVAIEAIAKGSEISFKLKDKTVKTITALDDIT
FT                   IYHKLAIKDMAKGDKVTKYGEHIGEANQEIKSGQHVHIHNVRSVREDLDKQVMTNI"
FT   CDS             complement(287117..288091)
FT                   /locus_tag="IB136_0228"
FT                   /product="2-keto-3-deoxygluconate permease"
FT                   /inference="protein motif:Pfam:PF03812"
FT                   /inference="protein motif:InterPro:IPR004684"
FT                   /inference="protein motif:ProDom:PD024513"
FT                   /inference="ab initio prediction:prodigal_2.6.3"
FT                   /protein_id="VFN45028.1"
FT                   /translation="MIMDFIKKIPAGMMIVPMFIAAFINTFCPDIVQIGSFTTAVFSSV
FT                   GSATIIGVQLVCLGTQLQFREMPKVLKRGGILLGSKFAIGALIGILIGKLFGMDGVLGL
FT                   TTLAVISAVTNSNGSIYLSLMTSYGDETDCATMSLLTLNDGPFFTLIALGTSGLANVPL
FT                   LSLLAAIVPILVGMIIGNFDKKMKEFLEPGCNLLVPFVGFALGSSINLASILKGGLSGV
FT                   LLGLISVFVGGIFIVFCDKFIGKRPGYAGWAVATTAGNAIAVPAAVALVDPSWQPYVAT
FT                   ATTQVAAAVVVTAILVPLITSWWAKKYGCPKFPKQNEDGTITA"
FT   CDS             288673..289449
FT                   /locus_tag="IB136_0229"
FT                   /product="IclR family transcriptional regulator"
FT                   /inference="protein motif:ProSiteProfiles:PS51078"
FT                   /inference="protein motif:Pfam:PF09339"
FT                   /inference="protein motif:InterPro:IPR029016"
FT                   /inference="protein motif:Gene3D:G3DSA:1.10.10.10"
FT                   /inference="protein motif:ProSiteProfiles:PS51077"
FT                   /inference="protein motif:InterPro:IPR036390"
FT                   /inference="protein motif:InterPro:IPR036388"
FT                   /inference="protein motif:InterPro:IPR014757"
FT                   /inference="protein motif:InterPro:IPR005471"
FT                   /inference="protein motif:Gene3D:G3DSA:3.30.450.40"
FT                   /inference="protein motif:SUPERFAMILY:SSF55781"
FT                   /inference="protein motif:Coils:Coil"
FT                   /inference="protein motif:SMART:SM00346"
FT                   /inference="protein motif:Pfam:PF01614"
FT                   /inference="protein motif:SUPERFAMILY:SSF46785"
FT                   /inference="ab initio prediction:prodigal_2.6.3"
FT                   /protein_id="VFN45029.1"
FT                   /translation="MTSDNHRPTARILDILEALAESENGYTLTEIADVINAPKSSIFPI
FT                   VHTLNARKYITIDKNTSKYSIGIRSYTLGSSFFEKRTIFNYIIDEMTNIVNSCSETCQL
FT                   GILDNNEVLYIGKVDSPEPIRLISYVGKKIPANCTGLGKALLCDFDKEKLISLYPDGLK
FT                   GFTEKSITDFDVLYDQLLEVQRTQIASECEESMEHLKCLAVPIRKNGCIRAAVSVTLPL
FT                   FRANDEKIELIKKLLLNAQKNIQSMMEERNEDIVIN"
FT   CDS             289782..290927
FT                   /locus_tag="IB136_0230"
FT                   /product="Alcohol dehydrogenase, iron-type/glycerol
FT                   dehydrogenase gldA"
FT                   /EC_number="1.-.-.-"
FT                   /inference="protein motif:Gene3D:G3DSA:1.20.1090.10"
FT                   /inference="protein motif:Gene3D:G3DSA:3.40.50.1970"
FT                   /inference="protein motif:ProSiteProfiles:PS00060"
FT                   /inference="protein motif:InterPro:IPR018211"
FT                   /inference="protein motif:ProSiteProfiles:PS00913"
FT                   /inference="protein motif:SUPERFAMILY:SSF56796"
FT                   /inference="protein motif:CDD:cd08176"
FT                   /inference="protein motif:InterPro:IPR001670"
FT                   /inference="protein motif:Pfam:PF00465"
FT                   /inference="ab initio prediction:prodigal_2.6.3"
FT                   /protein_id="VFN45030.1"
FT                   /translation="MSIYYVPPINLLGKGCLNEAKDSIKSLGTKKAFIVSDKFLVSNGT
FT                   VKKVTDILSQIDIDFVVYDEVKQNPTVTNVNKGLKILKSENCDFVITIGGGSPQDCGKA
FT                   ISILATNGGDIRDYEGINKTSKKCLPIIAITTTAGTSAEVTINYVITDEDRHVKMIMVD
FT                   TNSLATMTVNDPELMISKPSNLTAATGMDALTHAIEAVVANGAYDVTDSTALYAIKQIF
FT                   KYLPRAVKNGNDIEAREQMCYACFLNGIAFSNAGLGNVHAMAHQLGGLYDLPHGVCNAM
FT                   LLPIVEEENAKSAPAKFRPIAEVIGMDVNNKSDKECVDFVIDKIKALSEEVGIPKSLKD
FT                   VGVDNPNFELLAENSMKDACAGANPVFFDKDKIIELFMKIS"
FT   CDS             complement(291082..291933)
FT                   /locus_tag="IB136_0231"
FT                   /product="L,D-transpeptidase catalytic domain"
FT                   /EC_number="2.-.-.-"
FT                   /inference="protein motif:Pfam:PF03734"
FT                   /inference="protein motif:InterPro:IPR003646"
FT                   /inference="protein motif:SMART:SM00287"
FT                   /inference="protein motif:ProSiteProfiles:PS51781"
FT                   /inference="protein motif:Gene3D:G3DSA:2.40.50.110"
FT                   /inference="protein motif:Pfam:PF08239"
FT                   /inference="protein motif:Gene3D:G3DSA:2.40.440.10"
FT                   /inference="protein motif:SUPERFAMILY:SSF141523"
FT                   /inference="protein motif:InterPro:IPR005490"
FT                   /inference="ab initio prediction:prodigal_2.6.3"
FT                   /protein_id="VFN45031.1"
FT                   /translation="MKLTKLNIKKYRAPIYKYALANINLRSAKSTNSSIITVIPQGAKM
FT                   EVLDEEDDWIKVMYNSQEGYVYKELVSVSEYAWSNLNLREDKSTTSNIITVIPEKSRVE
FT                   VLQVDGDWSKVVYDDKIGYVFNYFLSIDGNKPNELDYKYFYTDMIKFVNENNIKSTSDY
FT                   LIVTDLRNKYTYIFKKDNGGWGQLYKWQCTIGKPETPTITGIFYISGRKPSFGTDEYSV
FT                   KYATRIKGGYYYHSVLYDSTGSYIIDGRLGEALSHGCIRLSTENAKWIYDNIPDTTTVI
FT                   IH"
FT   CDS             complement(292069..292491)
FT                   /locus_tag="IB136_0232"
FT                   /product="Hypothetical protein"
FT                   /inference="ab initio prediction:prodigal_2.6.3"
FT                   /protein_id="VFN45032.1"
FT                   /translation="MIISIEVGLSGGTLVIGSDGNIRDLAGLRGTYKIIDKTEEALNLI
FT                   GKFFNKYNAQNLKFYLDAPVSNSGNLKYRILEHAKTWGIETEVELVKNADVVLEKLDRV
FT                   VSSDAVIVDKCISYFNVARGIIEEYIKECNIINLNK"
FT   CDS             complement(292986..294374)
FT                   /locus_tag="IB136_0233"
FT                   /product="pyridine nucleotide-disulfide oxidoreductase"
FT                   /EC_number="1.-.-.-"
FT                   /inference="protein motif:InterPro:IPR001100"
FT                   /inference="protein motif:SUPERFAMILY:SSF55424"
FT                   /inference="protein motif:Gene3D:G3DSA:3.40.50.720"
FT                   /inference="protein motif:Gene3D:G3DSA:3.50.50.60"
FT                   /inference="protein motif:SUPERFAMILY:SSF51905"
FT                   /inference="protein motif:Gene3D:G3DSA:3.30.390.30"
FT                   /inference="protein motif:InterPro:IPR036188"
FT                   /inference="protein motif:InterPro:IPR004099"
FT                   /inference="protein motif:PIRSF:PIRSF000350"
FT                   /inference="protein motif:Pfam:PF02852"
FT                   /inference="protein motif:Pfam:PF07992"
FT                   /inference="protein motif:InterPro:IPR023753"
FT                   /inference="protein motif:PRINTS:PR00411"
FT                   /inference="protein motif:PRINTS:PR00368"
FT                   /inference="protein motif:InterPro:IPR016156"
FT                   /inference="protein motif:Coils:Coil"
FT                   /inference="ab initio prediction:prodigal_2.6.3"
FT                   /protein_id="VFN45033.1"
FT                   /translation="MKKTFDAIIIGFGKGGKTLAGDLANRGLKVALIEKSNKMYGGTCV
FT                   NVACIPTKSLENSANSVKTKNINSWDEVQAEYEKAIDKKETLITKLREANYNKLNSNEN
FT                   VTIFTGMGTFIDEKTVQVKTENEIYELVADNIFINTGSRPFIPNIKGIENKNIVYDSES
FT                   LMNLRVLPKKMTIIGAGFIGLEFAGIYSSFGAEVTILNSNNGILPNEDVEDSEEIIKLL
FT                   AKRNVKIVNNANIKEIKEVSELAIVEYEVDGKSKELTSNMILVATGRKANTEGLGLENA
FT                   GIELNERGFIKVSETLKTNKEHIWAIGDINGGPQFTYISLDDYRIVINQLFGDKTRTTN
FT                   DRKNIPNSIFISPAFSRVGLNVKQAKEKGYEVLVAKMPVEAIPRAKQIGKADGFIKIVI
FT                   DKKSNKILGASMICENSSEIIHLIQLAVDLEVEYTYLRDRVYAHPTMTEALNDILSPNM
FT                   IKEV"
FT   CDS             complement(294495..295772)
FT                   /locus_tag="IB136_0234"
FT                   /product="cytochrome C assembly protein"
FT                   /inference="protein motif:InterPro:IPR017937"
FT                   /inference="protein motif:InterPro:IPR036249"
FT                   /inference="protein motif:InterPro:IPR003834"
FT                   /inference="protein motif:Gene3D:G3DSA:3.40.30.10"
FT                   /inference="protein motif:CDD:cd02966"
FT                   /inference="protein motif:InterPro:IPR013766"
FT                   /inference="protein motif:InterPro:IPR013740"
FT                   /inference="protein motif:Pfam:PF02683"
FT                   /inference="protein motif:Gene3D:G3DSA:1.20.1250.20"
FT                   /inference="protein motif:ProSiteProfiles:PS00194"
FT                   /inference="protein motif:Pfam:PF08534"
FT                   /inference="protein motif:ProSiteProfiles:PS51352"
FT                   /inference="protein motif:SUPERFAMILY:SSF52833"
FT                   /inference="ab initio prediction:prodigal_2.6.3"
FT                   /protein_id="VFN45034.1"
FT                   /translation="MQNVNLFLVFIEGIVSFFSPCILPILPIYLSILSNSSVENLKEGK
FT                   TSFIGSSLFKNTIFFALGISTTFFILGSSVKVLSMFFNENKDLIMFIGGIIIIIMGLFY
FT                   MGIIKSSILNREKRFNVKFKEMKAITAFILGFTFSFGWTPCIGPILASVLVMVSSSSNH
FT                   LSANLLIAVYTIGFILPFIITAMFYSKLFKTIDKIKSNMEIIKKIGGIILIVSGILMMV
FT                   NGFGSISKHFNTSQNSKIESKQEENKRENSTDKEENSDGNDSQKDSNNDNNDKGSNDED
FT                   RIKSIDFTLTDQYGKTHKLSDYEGKVVFLNFWATWCPPCKEEMPYIEQLYKDYNKNNDD
FT                   VVILGVASPNLGREGSREHVVNFLKEQGYTFPVVLDEDGALAYQYGINAFPTTFIIDKE
FT                   GYVTQYIPGAMDKATMASFIENQRNK"
FT   CDS             complement(295909..296244)
FT                   /locus_tag="IB136_0235"
FT                   /product="HxlR family transcriptional regulator"
FT                   /inference="protein motif:InterPro:IPR036388"
FT                   /inference="protein motif:InterPro:IPR002577"
FT                   /inference="protein motif:Gene3D:G3DSA:1.10.10.10"
FT                   /inference="protein motif:InterPro:IPR036390"
FT                   /inference="protein motif:Pfam:PF01638"
FT                   /inference="protein motif:SUPERFAMILY:SSF46785"
FT                   /inference="protein motif:ProSiteProfiles:PS51118"
FT                   /inference="ab initio prediction:prodigal_2.6.3"
FT                   /protein_id="VFN45035.1"
FT                   /translation="MYNIDDMIYNCPVEALSNILGKKWVAIIIWKIQEDKKRFGELQRA
FT                   IPDCSKKMLVQQLDFLIEQGIIVNQKKLVNNVVESTYFLSESGLRLLPVMEKMIMWSNK
FT                   NLNCDKY"
FT   CDS             complement(296713..299313)
FT                   /locus_tag="IB136_0236"
FT                   /product="Glycoside hydrolase families 57/38, central
FT                   domain superfamily"
FT                   /inference="protein motif:InterPro:IPR011682"
FT                   /inference="protein motif:InterPro:IPR011330"
FT                   /inference="protein motif:Gene3D:G3DSA:3.20.110.10"
FT                   /inference="protein motif:SMART:SM00872"
FT                   /inference="protein motif:InterPro:IPR000602"
FT                   /inference="protein motif:SUPERFAMILY:SSF88688"
FT                   /inference="protein motif:InterPro:IPR028995"
FT                   /inference="protein motif:InterPro:IPR011013"
FT                   /inference="protein motif:InterPro:IPR027291"
FT                   /inference="protein motif:Pfam:PF07748"
FT                   /inference="protein motif:Gene3D:G3DSA:1.20.1270.50"
FT                   /inference="protein motif:SUPERFAMILY:SSF88713"
FT                   /inference="protein motif:CDD:cd10815"
FT                   /inference="protein motif:SUPERFAMILY:SSF74650"
FT                   /inference="protein motif:InterPro:IPR037094"
FT                   /inference="protein motif:Pfam:PF09261"
FT                   /inference="protein motif:Gene3D:G3DSA:2.60.40.1180"
FT                   /inference="protein motif:Pfam:PF01074"
FT                   /inference="protein motif:InterPro:IPR015341"
FT                   /inference="protein motif:dbCAN:GH38"
FT                   /inference="ab initio prediction:prodigal_2.6.3"
FT                   /protein_id="VFN45036.1"
FT                   /translation="MIKAHIVNHTHWDREWYFTSGDALVLSEQLFTDVIDELERNPDVS
FT                   FVLDGQLSILDDYVQLHKEKIEIIKKLIKEDRLHIGPWFTQTDAFFARGESILRNLMIG
FT                   IFESKKYGKYMKIGYLPDTFGFNAQMPILLKHVGLDNIFFWRGIHLGKQVQSPYFKWKS
FT                   LNGESYIYAVNMPHGYGTGMLLEPSLKYVNGRLDPAIDFIKSYTDVDEVLIPSGNDQLN
FT                   IIGDFKNKIKAINDIGKYSYITSSYQEFLKYIKSIESLESYRGEFREPVLARIHKSIGS
FT                   SRMDIKLACDKLENKLIKRIEPLLVIAKKSKIEISNQLLINTWKKLLEGQAHDSLAGCV
FT                   TDTVTDDILHRIREANEICDSIENTIVKKISEGLKLSKNDILVFNTEAKRFNGYKEIQV
FT                   VSDSKNIYFKDNLDATIIEETYVKPRENVLEETPAGNIFIEEPGYYILKVRINVQLPAL
FT                   GYKVVSFELSDKEMVSLDKSNDTFISNDNYKIIYEDGSLNLQLKDGTYISNFLTLKDSG
FT                   NAGDTYDFSPLKNDENIKLSFDKVYTEKALGYEKMVVKGTTLLPLTLEDRKNKYLNGKL
FT                   NVKVSIVLSKENPLMDVKLCVDNTIYNHRLRVHIKTDIKDNKNIASLPFGYITRKNGVL
FT                   DNWEDIYSEMPIDLEPLESNITLTNQNRSCTVFTRGIKEYQHIEDEIALTLLATTDELG
FT                   KPDLLYRPGRASGDTTKKGHIRIKTDKAQMLKELEFSFAIYMDSKSFDELEIANLTHNY
FT                   LRECVNYQLQDYNFFLYHIDNKIQKSIVNKTVSRELEIISLPENYLISACYPSYYSKDK
FT                   FIIRVENPSSNRMILDEQIFKNRNGKIVNAIEDVEEEQVYEIAPFDVISILLDL"
FT   CDS             complement(299433..300533)
FT                   /locus_tag="IB136_0237"
FT                   /product="PTS system mannose-specfic transporter subunit
FT                   IIC"
FT                   /EC_number="2.7.1.69"
FT                   /inference="protein motif:InterPro:IPR013014"
FT                   /inference="protein motif:Pfam:PF02378"
FT                   /inference="protein motif:ProSiteProfiles:PS51104"
FT                   /inference="protein motif:InterPro:IPR006327"
FT                   /inference="protein motif:InterPro:IPR003352"
FT                   /inference="protein motif:TIGRFAM:TIGR01427"
FT                   /inference="ab initio prediction:prodigal_2.6.3"
FT                   /protein_id="VFN45037.1"
FT                   /translation="MLKKIVSELKKHVLTGISYMIPLVIAGAMIMAISRVGGSFYNIPD
FT                   IWDAKYAESASSIVRLLHDLDGFGGTALGLMFPVIAAFIGFSIADKLAIVPGLVGGMIA
FT                   KDIGAGFLGALAVGLIAGYTCLFIKNHVKLPKSAASIVPIFIVPVFGTLITVVLINYVI
FT                   GIPFATLNTGLENWLNGLSGTNQILMAAIIGAMMAVDLGGPVNKAALTTSLALLTSGIY
FT                   APNTAAMVGIVIPPLGLGLATILAKQKYNKQLREAGKSSLIMGLIGVSEGAIPFAVESP
FT                   LKVIPSCVIGTAIASAMAVGLGSVNATPISGFYGWFTVENWPMYVLSIAVGTVIVAGLV
FT                   IVLRGNPVIEDDEFEDDDFDEAEWES"
FT   CDS             complement(300549..300869)
FT                   /locus_tag="IB136_0238"
FT                   /product="PTS system mannose-specfic transporter subunit
FT                   IIB"
FT                   /EC_number="2.7.1.69"
FT                   /inference="protein motif:InterPro:IPR013011"
FT                   /inference="protein motif:ProSiteProfiles:PS51099"
FT                   /inference="protein motif:SUPERFAMILY:SSF52794"
FT                   /inference="protein motif:TIGRFAM:TIGR00829"
FT                   /inference="protein motif:Pfam:PF02302"
FT                   /inference="protein motif:InterPro:IPR003501"
FT                   /inference="protein motif:InterPro:IPR003353"
FT                   /inference="protein motif:CDD:cd05569"
FT                   /inference="protein motif:InterPro:IPR036095"
FT                   /inference="protein motif:Gene3D:G3DSA:3.40.50.2300"
FT                   /inference="ab initio prediction:prodigal_2.6.3"
FT                   /protein_id="VFN45038.1"
FT                   /translation="MKRKIIAVTACATGVAHTYMAAQALKKASKKMGHLIKVETQGATG
FT                   IDNELTTKDAQIAEVVIFAVDTKVRNAERFEGKEILEVPVNAPIKDAEKVINDALKLID
FT                   TK"
FT   CDS             complement(300872..301333)
FT                   /locus_tag="IB136_0239"
FT                   /product="PTS system mannose-specfic transporter subunit
FT                   IIA"
FT                   /EC_number="2.7.1.69"
FT                   /inference="protein motif:SUPERFAMILY:SSF55804"
FT                   /inference="protein motif:TIGRFAM:TIGR00848"
FT                   /inference="protein motif:ProSiteProfiles:PS00372"
FT                   /inference="protein motif:InterPro:IPR004715"
FT                   /inference="protein motif:Pfam:PF00359"
FT                   /inference="protein motif:InterPro:IPR016152"
FT                   /inference="protein motif:CDD:cd00211"
FT                   /inference="protein motif:Gene3D:G3DSA:3.40.930.10"
FT                   /inference="protein motif:InterPro:IPR002178"
FT                   /inference="protein motif:ProSiteProfiles:PS51094"
FT                   /inference="ab initio prediction:prodigal_2.6.3"
FT                   /protein_id="VFN45039.1"
FT                   /translation="MKISDVLKKEQIVFNLDTNTKEETIKKLSSIFVENGIVDNEEEYV
FT                   KSVLEREEHSTTGIGNGIAIPHGKSNAVKKSSIIFAKTKHKIEWDALDEKPVDSIFLLA
FT                   ISNIDKDSNHLVLLSKLATKLMDDDNVDALKLANSEQEIINIFSEEGEM"
FT   CDS             complement(301333..303297)
FT                   /locus_tag="IB136_0240"
FT                   /product="PTS operon transcription antiterminator"
FT                   /inference="protein motif:SUPERFAMILY:SSF55804"
FT                   /inference="protein motif:Pfam:PF08279"
FT                   /inference="protein motif:InterPro:IPR013011"
FT                   /inference="protein motif:InterPro:IPR036388"
FT                   /inference="protein motif:ProSiteProfiles:PS51099"
FT                   /inference="protein motif:Gene3D:G3DSA:3.40.50.2300"
FT                   /inference="protein motif:ProSiteProfiles:PS51372"
FT                   /inference="protein motif:Gene3D:G3DSA:1.10.10.10"
FT                   /inference="protein motif:ProSiteProfiles:PS51094"
FT                   /inference="protein motif:Pfam:PF00874"
FT                   /inference="protein motif:Pfam:PF05043"
FT                   /inference="protein motif:InterPro:IPR016152"
FT                   /inference="protein motif:InterPro:IPR036095"
FT                   /inference="protein motif:InterPro:IPR036390"
FT                   /inference="protein motif:CDD:cd00211"
FT                   /inference="protein motif:Gene3D:G3DSA:3.40.930.10"
FT                   /inference="protein motif:SUPERFAMILY:SSF46785"
FT                   /inference="protein motif:InterPro:IPR036634"
FT                   /inference="protein motif:Pfam:PF00359"
FT                   /inference="protein motif:InterPro:IPR013196"
FT                   /inference="protein motif:SUPERFAMILY:SSF52794"
FT                   /inference="protein motif:SUPERFAMILY:SSF63520"
FT                   /inference="protein motif:InterPro:IPR011608"
FT                   /inference="protein motif:CDD:cd05568"
FT                   /inference="protein motif:InterPro:IPR007737"
FT                   /inference="protein motif:InterPro:IPR002178"
FT                   /inference="protein motif:Gene3D:G3DSA:1.10.1790.10"
FT                   /inference="ab initio prediction:prodigal_2.6.3"
FT                   /protein_id="VFN45040.1"
FT                   /translation="MLTDMIQNREIKIIKFLLKEGHTTVKAIADDLDVSEKTVSKSLKE
FT                   VEAVLKKIGLSLIRKPKIGVYIDGDLKKILPYLDNKGSQIPTTREERVIYIYSVLLKSN
FT                   DYITIQQLSDELYISRGTIERDLAEVEKLLKNEGISIYKKPSKGIKLNISERDKRQLTA
FT                   KFIHKFWSRNWYIKQEQESFYQAFEKIQADVNGIFSEDDLSIIIDILRNFSRERKFEFS
FT                   DYEFQSLVIHLAIAVERIRKGEYIEESLYTGNIENNQMSNTNYLAKQLEEKFSILLPKS
FT                   EIGYINLHLVASDQHRDTNELKNTSTNPCETSTNNISNLREIIKNTLYETAYDKDLIDG
FT                   LTSHVHSSINRLKYGLSIKNPYVNTIKQNFSLSFEQALDLKKVIEFIYDIRINDDECAY
FT                   IALHFEAFRERMKELPQNIRVILVCSTGLGSSRLLSARIKKYFPMIKIEKVLSVQELVS
FT                   SKIDADLVISTIYLELETIPTIVVSPILNESDIRTLERNIQNVSSCTSKKYKSFRNLIF
FT                   EENILLNIEASNYEDAIKYITDNLIKKGFAKEGIAKSAIERENLSYTSFQSIATPHANP
FT                   SYIKKSNISVATLKNPITWGNEKVEVIFFISLENDKNLELDEIYEVFYDFIDNKKNIND
FT                   ILSATSTKEVYDLLVEESI"
FT   CDS             303463..304317
FT                   /locus_tag="IB136_0241"
FT                   /product="Sugar transport protein"
FT                   /inference="protein motif:Gene3D:G3DSA:1.20.1250.20"
FT                   /inference="protein motif:SUPERFAMILY:SSF103481"
FT                   /inference="protein motif:InterPro:IPR010651"
FT                   /inference="protein motif:Pfam:PF06800"
FT                   /inference="ab initio prediction:prodigal_2.6.3"
FT                   /protein_id="VFN45041.1"
FT                   /translation="MLTIIIALLPVMGWGLMPIVANLKKSSPHEQLLGTSISAFIFSTI
FT                   ITLVIHPEITFFSFCISMISGIFWSLGQLMQFKAIQIASVSKVMPISNGSQLTFTTLLA
FT                   VILFNEWTSSKMLLIGSLSILCIILGILLTNYQTKKSTDKNMLKCVGVVLLSSLFLSLY
FT                   VVTNQIFLIEGYRIILPQSVGMLITSSIIVKYFSKEIVYRENVLFNLITGILWSIANLG
FT                   MFITTNTLGVTISFSISQSCVIVATLGGIIFFKEKKNKKEWLAIFIGIILIMSGVFMLS
FT                   IIK"
FT   CDS             complement(304561..305028)
FT                   /locus_tag="IB136_0242"
FT                   /product="Multiheme cytochrome superfamily"
FT                   /inference="protein motif:TIGRFAM:TIGR01909"
FT                   /inference="protein motif:InterPro:IPR010181"
FT                   /inference="protein motif:Pfam:PF09719"
FT                   /inference="protein motif:SUPERFAMILY:SSF48695"
FT                   /inference="protein motif:InterPro:IPR036280"
FT                   /inference="ab initio prediction:prodigal_2.6.3"
FT                   /protein_id="VFN45042.1"
FT                   /translation="MKTKEEYLKEVRNISEEYFRKGEFFCSEAVLQTINDALGQPLSPE
FT                   ITKLASGFPIGLGKAQCLCGAISGGEMALGIVYGRVHGEAMNPKMFEHAKGLHDYIKKE
FT                   YGATCCRAITKKWDGDNFMSPERKEHCIKITGQVTEWVADKLIEDEKLNIK"
FT   CDS             complement(305133..306065)
FT                   /locus_tag="IB136_0243"
FT                   /product="TDT_C4-dicarb_trans"
FT                   /inference="protein motif:InterPro:IPR004695"
FT                   /inference="protein motif:Pfam:PF03595"
FT                   /inference="protein motif:CDD:cd09325"
FT                   /inference="ab initio prediction:prodigal_2.6.3"
FT                   /protein_id="VFN45043.1"
FT                   /translation="MNLLKKYPIPIASLILSIFTLGNLLQSYSESLRNVIGFIGFILYA
FT                   IYIVKIILLRKGVKEQLENTLISSTFPTITMATMIFATYIKPLSLELSIMIWSIGIVGH
FT                   LVLIVLFSKKFLVKFSIKTVFPSWYIVYVGIVAASVTAPAFNQLLIGKIAFWIGFVSYI
FT                   VLIPVILKRVWIIKEMPEPSLPSIAILAAPGSLLLSGYINSFSDKNNVVLYLLFILSIV
FT                   FYIIVLGYLPKLLRLPFYPSFAAFTFPMAISAMGMKLMNGYLTKSGHFISWISYASKLE
FT                   EIIATVIILYVLVLFIIYLSKSETTSKAK"
FT   CDS             complement(306234..307178)
FT                   /locus_tag="IB136_0244"
FT                   /product="Domain of unknown function (DUF1848)"
FT                   /inference="protein motif:InterPro:IPR014998"
FT                   /inference="protein motif:Pfam:PF08902"
FT                   /inference="ab initio prediction:prodigal_2.6.3"
FT                   /protein_id="VFN45044.1"
FT                   /translation="MIVSVSRRTDIPAFYSKWFFNRLKEGFVYVINPMNPKQVSKIELN
FT                   PHTVDCFVFWTKDVTPMLYDLNKLKDYKYYFHYTITSYGKEVETCILDKRKVIDSFKEL
FT                   SRKIGKERVILRYDPIFLSEKYTVDYHIKAFASLCNQLDGFTEKCIISFIDLYKKTKFN
FT                   TKALHIKPIEITEIETLSKEISKIAHKHGITLEMCSEEYNLSKFGIGKSKCIDDRLISK
FT                   IIGCEVEVKKDSTQRDICGCVKSVDIGQYNTCRHYCLYCYANFNYAKVEENCRLYKEDN
FT                   KLLIDTLRDDAKISIRDMKTIKVDKNKQISIFD"
FT   CDS             complement(307522..308958)
FT                   /locus_tag="IB136_0245"
FT                   /product="Pectate lyase superfamily protein"
FT                   /inference="protein motif:InterPro:IPR011050"
FT                   /inference="protein motif:InterPro:IPR024535"
FT                   /inference="protein motif:SUPERFAMILY:SSF51126"
FT                   /inference="protein motif:Pfam:PF12708"
FT                   /inference="protein motif:Gene3D:G3DSA:2.160.20.10"
FT                   /inference="protein motif:InterPro:IPR012334"
FT                   /inference="ab initio prediction:prodigal_2.6.3"
FT                   /protein_id="VFN45045.1"
FT                   /translation="MEGRTGIKDGRWINVVERGIKNDGSYNVGPALQDIIDEIETDFCV
FT                   LYFPKGKYLFTSGVKINKEIVLQGDSNSSTGTTQFITRGVENMSIITLTGKKQCIKNIN
FT                   FYSDSCEIQVNKEPPTKGNPKYHYEMIINKNEKNVEMNNVSAILYDNSKNMIKGLGHYE
FT                   NIYISGFSGTGIRIPYYSIVNDITVSSCGLGIDTGIDTIISNSRISKCQNGMRIRTGTS
FT                   INNVRIEKIQKVGLISSQVKGYEGYGSYKINNITIDQCGYCGFSFDSMKDSYFSGIIRR
FT                   CGQYYYNTDYDTYLSIKDRVEEAYSLFYGNYFTECNIDLVSDNKDNWDDGLEYKHKVYV
FT                   FKTLQIPKLTLRCNIDAYDYIVKSVHGGGNLMLKNNFNNYIFIDSSNPEVINGINFNYQ
FT                   KNGNLLRLNNGKLSYKNGKEETAIFRPNYGLIVASTDSECEQIETSYGGKWEKLGSEVI
FT                   GEETVYYYKHHEPDKTNQIQ"
FT   CDS             complement(309168..310568)
FT                   /locus_tag="IB136_0246"
FT                   /product="Pectate lyase superfamily protein"
FT                   /inference="protein motif:Pfam:PF12708"
FT                   /inference="protein motif:InterPro:IPR024535"
FT                   /inference="protein motif:SUPERFAMILY:SSF51126"
FT                   /inference="protein motif:Gene3D:G3DSA:2.160.20.10"
FT                   /inference="protein motif:InterPro:IPR012334"
FT                   /inference="protein motif:InterPro:IPR011050"
FT                   /inference="ab initio prediction:prodigal_2.6.3"
FT                   /protein_id="VFN45046.1"
FT                   /translation="MEESIIIKDISGWINVLDYGICNDETKDVSFKLQEIMDAVPEDSI
FT                   IYFPKGKYLFESGVKIKKRLTLCGDSYILANVPKNTAGVTQFTFKGKKNPKSENIAIIT
FT                   AKSVRHCIKSICFYSDSCDRDMTSNHEPPTDGKPRFHHNVIINYRNISAIVCEDKQGES
FT                   GHYKNLSFSGFSGIALDMPNNSTANDITIFTSGLGISTGENSTIANSKVWGCVDGMIIS
FT                   TGTFINGMRVEEIKKVGIKNIGRGLNFITNITIDQCGYCGVWFDSISNVQISGNITRCG
FT                   QYYYDVSYDNYLMLDNRVKEAYSLFYGNLLESSNIVLSNTNKDNWEDFKEDKHKVYLVE
FT                   ALETKNVLLTCNIDATDWIVKSEKGNLTYNNMRQTVIFYDGKLSSINGIGISDEDYGDK
FT                   VKIKKGNIYINSKDKDIKMHKPEVGDIMSTIIKDKSILSAHYGGTWEKIGEKIEFGITV
FT                   HYYKLIEK"
FT   CDS             complement(310595..311941)
FT                   /locus_tag="IB136_0247"
FT                   /product="Pectate lyase superfamily protein"
FT                   /inference="protein motif:Pfam:PF12708"
FT                   /inference="protein motif:InterPro:IPR024535"
FT                   /inference="protein motif:SUPERFAMILY:SSF51126"
FT                   /inference="protein motif:Gene3D:G3DSA:2.160.20.10"
FT                   /inference="protein motif:InterPro:IPR011050"
FT                   /inference="protein motif:InterPro:IPR012334"
FT                   /inference="ab initio prediction:prodigal_2.6.3"
FT                   /protein_id="VFN45047.1"
FT                   /translation="MEIETKTPDWINVLELNSKIDITGKYDVSNMIQNIVSDKSLEGSI
FT                   IYFPKGNYLFEKGIKISQQITLQGDSYYGGGNQVSNLDKKQSIIGTTNFITRGVSNMSI
FT                   ITLSGTSQCIKNINFYYDSHDIEKIPPKNVSAITEYGETQGLSHFEHLFISGFSGIGIE
FT                   IPYYSTGNDITVSSCGLGMRLGEKSMLSSSKIYECKNGMEITTGVSLNNVRIEEIKEIG
FT                   INNKGFGFNLIMNLMVDQCGYCGFMFEKMCYSQITARITRCGQYYKSVDYNAYENMEDR
FT                   KEEAYSIFYGDILENCNIVLMNSNIDTLENDSLDEHKIYVIKANETNNVMLTCYAEADN
FT                   FIQCAKGNLLLENGENTYKFYNGEICSVGGVQISDIDEKDLIKIIENTLYIDDKGKYLM
FT                   VPRLKKNTVIYSVLDSTEEINKLHGGIWEQIDVKVLAGESMYYYKKIKD"
FT   CDS             complement(312310..312984)
FT                   /locus_tag="IB136_0248"
FT                   /product="ferredoxin, iron-sulfur domain-containing
FT                   protein"
FT                   /inference="protein motif:Gene3D:G3DSA:3.30.70.20"
FT                   /inference="protein motif:Pfam:PF12838"
FT                   /inference="protein motif:InterPro:IPR017896"
FT                   /inference="protein motif:ProSiteProfiles:PS00198"
FT                   /inference="protein motif:SUPERFAMILY:SSF54862"
FT                   /inference="protein motif:ProSiteProfiles:PS51379"
FT                   /inference="protein motif:InterPro:IPR017900"
FT                   /inference="ab initio prediction:prodigal_2.6.3"
FT                   /protein_id="VFN45048.1"
FT                   /translation="MNDELKSILYNKGVDIVRFVDISEFPINQTQGFSKAILFCIGLSK
FT                   KFITDIYNNLPTDSDEFLEKEEKVEELADWISKYIQNKGYRAYSQSEKNNLEHGYFEKA
FT                   YINPEMQSGISPLPHKTIANISGIGFMGKNNLFVTEEYGCAFSMCTVLTDAPISVERYP
FT                   LIDSKCMDCNVCVENCPAKAIHGNEWTLPGKRESIIDVSKCFCVLRCMMSCPWSLRYAN
FT                   QK"
FT   CDS             complement(313045..313791)
FT                   /locus_tag="IB136_0249"
FT                   /product="Winged helix-like DNA-binding domain superfamily"
FT                   /inference="protein motif:Gene3D:G3DSA:1.10.10.10"
FT                   /inference="protein motif:Pfam:PF09860"
FT                   /inference="protein motif:InterPro:IPR036388"
FT                   /inference="protein motif:InterPro:IPR018656"
FT                   /inference="protein motif:SUPERFAMILY:SSF46894"
FT                   /inference="protein motif:InterPro:IPR016032"
FT                   /inference="ab initio prediction:prodigal_2.6.3"
FT                   /protein_id="VFN45049.1"
FT                   /translation="MKIENLSIDDIKRGYIFNDDLNCYSCIKCTKTYEVGEIYKIGNRF
FT                   FEASKAIELHMELEHSDYLEQLLNSDSKYNTLTENQKQLFQLFISDLPDKEIAKQVGVS
FT                   TSTIRHQKFIFREKAKQAKLYLALYESVFEDKSNKSSTIIPIHEHARMVDERYVVTEEE
FT                   RKHILDTSFESMNPLKLKVFSSKEKKKVVILSKILEQFERGKKYSEKEVNQILESIYDD
FT                   FATIRRYLIEYGFMSRNKECTKYWLT"
FT   CDS             complement(314163..314633)
FT                   /locus_tag="IB136_0250"
FT                   /product="PTS system glucose-like transporter subunit IIA"
FT                   /EC_number="2.7.1.69"
FT                   /inference="protein motif:ProSiteProfiles:PS00371"
FT                   /inference="protein motif:InterPro:IPR001127"
FT                   /inference="protein motif:Pfam:PF00358"
FT                   /inference="protein motif:ProSiteProfiles:PS51093"
FT                   /inference="protein motif:Gene3D:G3DSA:2.70.70.10"
FT                   /inference="protein motif:TIGRFAM:TIGR00830"
FT                   /inference="protein motif:SUPERFAMILY:SSF51261"
FT                   /inference="protein motif:InterPro:IPR011055"
FT                   /inference="ab initio prediction:prodigal_2.6.3"
FT                   /protein_id="VFN45050.1"
FT                   /translation="MFKMFKKKSIKSPISGKVIELSKIQDGVFSQKIMGEGVAIDSTGD
FT                   IVYAPINGKIVVVAETKHAFVIELENGMELLIHVGLDTVNLKGEGFEVLVSMGEQVKEG
FT                   TPMLKINRPLIESKGISLITPVTITNHSEYNMNTCNVGNSVEGGKDTVIEFK"
FT   CDS             complement(314657..315256)
FT                   /locus_tag="IB136_0251"
FT                   /product="phosphosugar isomerase"
FT                   /inference="protein motif:CDD:cd05014"
FT                   /inference="protein motif:ProSiteProfiles:PS51464"
FT                   /inference="protein motif:InterPro:IPR001347"
FT                   /inference="protein motif:Gene3D:G3DSA:3.40.50.10490"
FT                   /inference="protein motif:InterPro:IPR035474"
FT                   /inference="protein motif:Pfam:PF01380"
FT                   /inference="protein motif:SUPERFAMILY:SSF53697"
FT                   /inference="ab initio prediction:prodigal_2.6.3"
FT                   /protein_id="VFN45051.1"
FT                   /translation="MGYLKTMVDVMTTEMNAIRCLIDEAGIEYESIVSEIANCEGKVIF
FT                   MGVGKSAHIGKKLAATFASTGTPSFFVHATEAVHGDLGMIESKDITILISNSGNSMEVV
FT                   NCIKYIKAIGSKTIAFTSNRNSVLAKECDYALIYPAKDEADHLNLAPTTSSTITLVLGD
FT                   SIACALSKSSNFGSSDFYKYHPGGSLGEKLKTANNG"
FT   CDS             complement(315274..316458)
FT                   /locus_tag="IB136_0252"
FT                   /product="bifunctional cystathionine beta-lyase/maltose
FT                   regulon repressor"
FT                   /inference="protein motif:Gene3D:G3DSA:3.90.1150.10"
FT                   /inference="protein motif:TIGRFAM:TIGR04350"
FT                   /inference="protein motif:InterPro:IPR027619"
FT                   /inference="protein motif:Pfam:PF00155"
FT                   /inference="protein motif:InterPro:IPR004839"
FT                   /inference="protein motif:SUPERFAMILY:SSF53383"
FT                   /inference="protein motif:Gene3D:G3DSA:3.40.640.10"
FT                   /inference="protein motif:InterPro:IPR015424"
FT                   /inference="protein motif:CDD:cd00609"
FT                   /inference="protein motif:InterPro:IPR015422"
FT                   /inference="protein motif:InterPro:IPR015421"
FT                   /inference="ab initio prediction:prodigal_2.6.3"
FT                   /protein_id="VFN45052.1"
FT                   /translation="MINFDKKVDRLGTYCTQWDYVEDRFGKKDLLPFTISDMDLEFPFE
FT                   ITEVLQERLNHRVLGYSRWKHDDFRNSVTNWYIKRFNCSVDSNWIYYSPSVMYSISKLI
FT                   EMLSNEGDGILINTPAYNAFYDVIINNNRNIIKSHLVNRNGFYSIDFNDFEKKCKKSKI
FT                   FILCNPHNPTGRVWSELELVKMIGICKNNDVKIISDDIHMDIVYDNRMTPILNVAKDYL
FT                   DSVFICTSASKSFNIPALTGSYVIIPNEGIRNKFENITRYRDFVNSPAILAILATMVCY
FT                   DDCEYWLDELLKYLKENLKYTIDYIKDNLEPLKLVMPEGCYFAWIDFSELKISGEKFQK
FT                   LLMDIGEVAIMSGSVYGEEGEFYLRLNVACSREKLEDGLNRIKKTMDYIAKRIL"
FT   CDS             complement(316451..318028)
FT                   /locus_tag="IB136_0253"
FT                   /product="PTS system glucose-like transporter subunit IIBC"
FT                   /EC_number="2.7.1.69"
FT                   /inference="protein motif:Pfam:PF02378"
FT                   /inference="protein motif:InterPro:IPR013013"
FT                   /inference="protein motif:ProSiteProfiles:PS01035"
FT                   /inference="protein motif:ProSiteProfiles:PS51103"
FT                   /inference="protein motif:InterPro:IPR036878"
FT                   /inference="protein motif:Pfam:PF00367"
FT                   /inference="protein motif:InterPro:IPR018113"
FT                   /inference="protein motif:ProSiteProfiles:PS51098"
FT                   /inference="protein motif:Gene3D:G3DSA:3.30.1360.60"
FT                   /inference="protein motif:InterPro:IPR003352"
FT                   /inference="protein motif:CDD:cd00212"
FT                   /inference="protein motif:InterPro:IPR001996"
FT                   /inference="protein motif:SUPERFAMILY:SSF55604"
FT                   /inference="protein motif:TIGRFAM:TIGR00826"
FT                   /inference="ab initio prediction:prodigal_2.6.3"
FT                   /protein_id="VFN45053.1"
FT                   /translation="MKKNKLGLWNFFQMLGKTFMFPIALLSVSGMMLGLGAGFTDPKMI
FT                   EMVPFLGNEYVNLVLNFMLTIGLFAFNNLGALFAMAIPLGLLKKEKEFGAFSGLVGFIA
FT                   MHIGTNFYLTRADLLVPAEQMSTNGQAMIMGIQTYNTSVLGGIVAGLIVYAIYDKVSNL
FT                   KIPESLGFYSGPRLVPIVSLIVMSIVGLLIPIVWPPFFNAFQSLGRWISSAGPLGYFSY
FT                   AVAERVTIPFGLNHLVTSVFRFTPIGGTAVIDGETYFGTLNMFMAYVENNQIIPLDLAG
FT                   KMEQGKLMIQYGLAGAALAIYRTAKPENRKALKGLLISGVLTVIIGGISEPIEFLFLFI
FT                   SPALFAFHTFMNGIANMVLPYLGVLMGFTGDLIAFISFGVLRGTATGWPIAVLVAVLYF
FT                   AIYYFVFKWAIIKFNIKTPGREDKEIKVSEGNGSDFKNLSTYKGQQMISALGGQSNILS
FT                   LDNCVTRLRLKLQDVSLINEDAIKEAGGIAVVKLDEHTIQVIIGTQVYSLRKQMDKAME
FT                   GHLEACND"
FT   CDS             complement(318381..319217)
FT                   /locus_tag="IB136_0254"
FT                   /product="PTS operon transcription antiterminator"
FT                   /inference="protein motif:Gene3D:G3DSA:2.30.24.10"
FT                   /inference="protein motif:SMART:SM01061"
FT                   /inference="protein motif:Pfam:PF00874"
FT                   /inference="protein motif:InterPro:IPR036634"
FT                   /inference="protein motif:Pfam:PF03123"
FT                   /inference="protein motif:InterPro:IPR011608"
FT                   /inference="protein motif:SUPERFAMILY:SSF63520"
FT                   /inference="protein motif:InterPro:IPR004341"
FT                   /inference="protein motif:SUPERFAMILY:SSF50151"
FT                   /inference="protein motif:InterPro:IPR036650"
FT                   /inference="protein motif:ProSiteProfiles:PS51372"
FT                   /inference="protein motif:Gene3D:G3DSA:1.10.1790.10"
FT                   /inference="ab initio prediction:prodigal_2.6.3"
FT                   /protein_id="VFN45054.1"
FT                   /translation="MNIKKIFNNNVVVSSLEDGTEIIVTGAGVGFKKKVGDLIDENLIS
FT                   KKYFVQDDQRDKYNQILNKTSIEYFKISEEIIEKANEVLNTQVNDSIILALTSHIEFAV
FT                   QREKQGIKLPNLILNETKQLYREEFEFGLWAIDEIEKRIGIKLPEDEAGYIAIHIINGL
FT                   ENSQKDEGINILEFSKQVIQIIEEVHGFKLDVNSLNYTRLITHLKFFVQRILRKETYND
FT                   SDIEDMYKLVNKNYNKPKVCTEEIAALVLDRFEYKISKEEELYLMIHINKITNSGC"
FT   CDS             320103..321377
FT                   /locus_tag="IB136_0255"
FT                   /product="Aminotransferase class V domain"
FT                   /inference="protein motif:Gene3D:G3DSA:3.90.1150.10"
FT                   /inference="protein motif:InterPro:IPR000192"
FT                   /inference="protein motif:ProSiteProfiles:PS00595"
FT                   /inference="protein motif:InterPro:IPR020578"
FT                   /inference="protein motif:Pfam:PF00266"
FT                   /inference="protein motif:SUPERFAMILY:SSF53383"
FT                   /inference="protein motif:Gene3D:G3DSA:3.40.640.10"
FT                   /inference="protein motif:InterPro:IPR015424"
FT                   /inference="protein motif:InterPro:IPR015422"
FT                   /inference="protein motif:InterPro:IPR015421"
FT                   /inference="ab initio prediction:prodigal_2.6.3"
FT                   /protein_id="VFN45055.1"
FT                   /translation="MQFMDVSKYIEGANLKVKTKNGETVKRIYFNNSATPLVLKNVVDN
FT                   LNCEIPWLTYINAPGIISEKNTLKYENVRSTILKLIDGDEEKDSVIYVKNATEGINFLA
FT                   KFFKDENPDKFVITTAMEHMANYLPFKVNFPTKVVGITEKGELDLCQLENILKNYAGNV
FT                   SLVTVTGASNVTGITTPIYEIARIAHKYGAKILVDIVQVIQHKPFSMMPHECDEHIDFV
FT                   VFSAHKCYSPLNGGALVGPKKFFEKFNPVLYGSGSTKFVNDNKILYANVPQRFEAGYPE
FT                   YFGTLAMGKALNTLNKIGLNRISKYERELFLYAKEEMSKIPNIIIYGDKSNNVIIPNIS
FT                   FNISNMYYKDVAKYLVDNFGIETGAGVVGADIYVQKLLGINPKEAYVRFMRENPVGLVR
FT                   ISLGMYNTFDEVDSFIHAIKTLAFK"
FT   CDS             complement(321584..321901)
FT                   /locus_tag="IB136_0256"
FT                   /product="thioredoxin"
FT                   /inference="protein motif:InterPro:IPR005746"
FT                   /inference="protein motif:InterPro:IPR017937"
FT                   /inference="protein motif:InterPro:IPR036249"
FT                   /inference="protein motif:Gene3D:G3DSA:3.40.30.10"
FT                   /inference="protein motif:Pfam:PF00085"
FT                   /inference="protein motif:PRINTS:PR00421"
FT                   /inference="protein motif:PIRSF:PIRSF000077"
FT                   /inference="protein motif:InterPro:IPR013766"
FT                   /inference="protein motif:CDD:cd02947"
FT                   /inference="protein motif:ProSiteProfiles:PS51352"
FT                   /inference="protein motif:ProSiteProfiles:PS00194"
FT                   /inference="protein motif:SUPERFAMILY:SSF52833"
FT                   /inference="protein motif:TIGRFAM:TIGR01068"
FT                   /inference="ab initio prediction:prodigal_2.6.3"
FT                   /protein_id="VFN45056.1"
FT                   /translation="MVKIINNNEFINEVENKDGLVVVDFFATWCGPCKMLSPIYEALGN
FT                   EMVEKANFLKVDIDQSIELAQKFEVSTVPTMLIFKDGKPVDRLIGFMPKENLKNKIESY
FT                   M"
FT   CDS             322168..322920
FT                   /locus_tag="IB136_0257"
FT                   /product="TrmB family transcriptional regulator"
FT                   /inference="protein motif:InterPro:IPR036388"
FT                   /inference="protein motif:CDD:cd09124"
FT                   /inference="protein motif:Pfam:PF11495"
FT                   /inference="protein motif:Pfam:PF01978"
FT                   /inference="protein motif:InterPro:IPR002831"
FT                   /inference="protein motif:Gene3D:G3DSA:3.30.870.10"
FT                   /inference="protein motif:InterPro:IPR036390"
FT                   /inference="protein motif:Gene3D:G3DSA:1.10.10.10"
FT                   /inference="protein motif:InterPro:IPR021586"
FT                   /inference="protein motif:Coils:Coil"
FT                   /inference="protein motif:SUPERFAMILY:SSF46785"
FT                   /inference="ab initio prediction:prodigal_2.6.3"
FT                   /protein_id="VFN45057.1"
FT                   /translation="MDNIINELQNIGFTKYESQIYISLLKESPLTGYEISKLSGVPQSK
FT                   VYENITKLLNNNIIINVGTDPIKYIPINPNELLKNKKKEFDNSMDNLKNSLQILNKSKS
FT                   VEYVLNIKGDKNILKKAIEMIKNAKQEIIISCPYEEILELKKELLIAYKKNINIEILLL
FT                   ENKSLKGLDNIHIHGGNKTTLENKMLYKGIILIVDNDEILTGNLSEGSEAISIWTKNSN
FT                   ILYIGVQYIKHEIYISEQIKGGYKNEQN"
FT   CDS             322907..323788
FT                   /locus_tag="IB136_0258"
FT                   /product="Phenazine biosynthesis PhzF protein"
FT                   /inference="protein motif:InterPro:IPR003719"
FT                   /inference="protein motif:Gene3D:G3DSA:3.10.310.10"
FT                   /inference="protein motif:Pfam:PF02567"
FT                   /inference="protein motif:PIRSF:PIRSF016184"
FT                   /inference="protein motif:SUPERFAMILY:SSF54506"
FT                   /inference="protein motif:TIGRFAM:TIGR00654"
FT                   /inference="ab initio prediction:prodigal_2.6.3"
FT                   /protein_id="VFN45058.1"
FT                   /translation="MNKIKIKQVDAFTTIPFGGNPAGVVTDASNISDEIKQNVAKEMNL
FT                   SETAFVSESNIADFKVQFFTPGLEVDLCGHATIGTFHALLEEGKLNTNKSIFYQETKAG
FT                   VLSVELKKINNENIFMMEQNTPEFENLDNCRKELAQMIGVHEDRLLEYPIIKVNTGLWW
FT                   LVFGLKSLDDLKNISPDLNKIKKFSGDNNIIGITPFCIETIDKKCDYHLRSIAPYVGVT
FT                   EDPVCGTGNACVSSYIVHHNILDKTSFIGEQGNFINRPGKVYVNITRENNDITSVKIGG
FT                   SAYTILSGEIMY"
FT   CDS             complement(324014..325369)
FT                   /locus_tag="IB136_0259"
FT                   /product="major facilitator superfamily transporter"
FT                   /inference="protein motif:InterPro:IPR011701"
FT                   /inference="protein motif:Pfam:PF07690"
FT                   /inference="protein motif:InterPro:IPR036259"
FT                   /inference="protein motif:ProSiteProfiles:PS50850"
FT                   /inference="protein motif:InterPro:IPR020846"
FT                   /inference="protein motif:Gene3D:G3DSA:1.20.1250.20"
FT                   /inference="protein motif:SUPERFAMILY:SSF103473"
FT                   /inference="protein motif:CDD:cd06174"
FT                   /inference="ab initio prediction:prodigal_2.6.3"
FT                   /protein_id="VFN45059.1"
FT                   /translation="MSSTVKKKGKFPMGFYICSTTFSFERAAYYASKYLIYIFLTTAIV
FT                   HGGLGIDKGQAAIMQANLVAFTYLAPIIGGYISDRWIGARYTIPIGMLIMGVGYYLGSI
FT                   ATTVSMVNAMIILVSIGTAFFKGNVSAVNGQLFDSQEELDTAFSVQYSFVNIGSFIGTI
FT                   AVGILYLKTFAKNGVLGFSQCFFIAAVLCVIGAIWFIYGWRFLGNAGKRPFKEGVVAEK
FT                   IEEKDKSPLTSMDKKRIWAIILISFFSVIFWVFWYLTYLAVYDYGAAFVNMNVGGFDVP
FT                   LAWFDSLNSLVCIVLGPVLGALWFKLASRPQGDMSLFKKTGLGLIFLGLAFLMLVGAEF
FT                   SRGVGAPETAKASILWIIMFGILLSLGEMLFSPLGNSFVSKYAPKKLLGVLMGVWTFAT
FT                   FIAGKGYGYIYAFTLKFDMIKVYTIIPVILFVAAILLFLSDKTLSRLVEDDK"
FT   CDS             complement(327276..327779)
FT                   /locus_tag="IB136_0260"
FT                   /product="CarD family transcriptional regulator"
FT                   /inference="protein motif:InterPro:IPR036101"
FT                   /inference="protein motif:Pfam:PF02559"
FT                   /inference="protein motif:SUPERFAMILY:SSF141259"
FT                   /inference="protein motif:InterPro:IPR003711"
FT                   /inference="protein motif:SMART:SM01058"
FT                   /inference="ab initio prediction:prodigal_2.6.3"
FT                   /protein_id="VFN45060.1"
FT                   /translation="MFLFKIDDYIMYGMTGVCKVMDITNERFTNGIKKEYYVLSPIYSN
FT                   NTVIKIPVDNEKVPMRKLLSKINVLSLINDIPNMDTSWIDNEKLRSEQFKKILRGGKCE
FT                   ELIKLVRSIDNNREYVKSIGKKTHQADDNIMKEAERLLNEEFATILDISPNEVSSYISS
FT                   HIPQ"
FT   CDS             complement(327996..329405)
FT                   /locus_tag="IB136_0261"
FT                   /product="Putative metallopeptidase domain"
FT                   /inference="protein motif:CDD:cd00198"
FT                   /inference="protein motif:Pfam:PF13203"
FT                   /inference="protein motif:InterPro:IPR018698"
FT                   /inference="protein motif:InterPro:IPR025154"
FT                   /inference="protein motif:Gene3D:G3DSA:3.40.50.410"
FT                   /inference="protein motif:Pfam:PF09967"
FT                   /inference="protein motif:InterPro:IPR036465"
FT                   /inference="protein motif:SUPERFAMILY:SSF53300"
FT                   /inference="ab initio prediction:prodigal_2.6.3"
FT                   /protein_id="VFN45061.1"
FT                   /translation="MENYFDKQAKELYNKASEIINTHSMLKANRANEKFDIDIPQDFKY
FT                   EFFSLVDKVNLSLMEEEDNFYGYFLFQMSREIRFDISSPTGVNFKGAKYVIYFNPIIFL
FT                   TLDIKQMETTIKHEIHHILSMHLMRAKELKGKYSTLAINMAMDIVVNKFLNNLPPYATT
FT                   LEWVNLKYSLKLEPYEPFEYYVEKIQTELDLMEVDEDGEEDDSDKYGDIEIDYSPERTH
FT                   DIWDESNEIDENTLREFTEKFINSSQKGKVPAYLESMISSLKNSKGELPWNLYLNRIMG
FT                   TVENNKKKTITRRNRRQPNRLDLRGELRSHKSEIAVALDVSGSISDEEFKQAIKEVLSI
FT                   VKNYNHEITIIECDNEIRRVYKVRTEKDIKDRIRIGGGTRFSPVFEYANNKKINLLVYF
FT                   TDGKGENKLQVIPRGYKILWVISGRGDKISLKEPYGAVKKLTKVKTNDEILEINDVRND
FT                   GYSMNSQAPIL"
FT   CDS             complement(329409..330539)
FT                   /locus_tag="IB136_0262"
FT                   /product="ATPase"
FT                   /inference="protein motif:CDD:cd00009"
FT                   /inference="protein motif:SMART:SM00382"
FT                   /inference="protein motif:Gene3D:G3DSA:3.40.50.300"
FT                   /inference="protein motif:InterPro:IPR027417"
FT                   /inference="protein motif:Pfam:PF00004"
FT                   /inference="protein motif:SUPERFAMILY:SSF52540"
FT                   /inference="protein motif:InterPro:IPR003959"
FT                   /inference="protein motif:InterPro:IPR003593"
FT                   /inference="ab initio prediction:prodigal_2.6.3"
FT                   /protein_id="VFN45062.1"
FT                   /translation="MNFIDTLKSVDLILSTGEVPLIVGESGIGKTALANKLAKENDWSL
FT                   IVIDGNLLKEGEIGGLPTIESYVGVNSNGYKTEKKTTVYAVHNKLREIDEEISKSKTVL
FT                   LFIDEINRCEHTVQQELMNLILNREINGYKLHDDVKILAAMNPSSKYGSDFDYQVVDMD
FT                   AAQENRFVWLNMESDHTQWIKWAIDEGIERKVIEFISTFPEYLHKINEDDVRATPRSYE
FT                   RVSKIYKVYKEKNNSIPRAVFLNVVKGNVGKVIAEEFISFIESNSEPLISYEDVFLGES
FT                   IDESIVERVKNESHTRLYLSAMNILKDLELNIKNDKYESNHYINRFIEFLKMYPVDLMI
FT                   GIMKDIRNSYIEVYKKAIENEEFVKSYFESYSLIRG"
FT   CDS             complement(330551..331354)
FT                   /locus_tag="IB136_0263"
FT                   /product="Immunoglobulin-like fold"
FT                   /inference="protein motif:Gene3D:G3DSA:2.60.40.10"
FT                   /inference="protein motif:InterPro:IPR013783"
FT                   /inference="ab initio prediction:prodigal_2.6.3"
FT                   /protein_id="VFN45063.1"
FT                   /translation="MEKLRVIEMIKNNPNIIATIDNPTDEMKLLAIKENGLVLEYINNP
FT                   TREMQELAIDNNIRAIKFIDNPTEDMMIKAVNEGWSILDYIKNPTDKVIEMAINQAGWA
FT                   IKYAKNPSEELQLLAVRKNYDSIKFIKQPYESVQEEAVRISYDALRYIDSPSYNAELIA
FT                   IKNNEAAISFITDLDKNKMLEFLKVNILVIKYILKKVSKDELESVLKEVLSKEDVEEKY
FT                   IRDFLNCSVIDRNSESIPIDKIMFIYKYGSKTAKKIAVDEKLKIM"
FT   CDS             complement(331736..332617)
FT                   /locus_tag="IB136_0264"
FT                   /product="prolyl aminopeptidase"
FT                   /EC_number="3.4.11.5"
FT                   /EC_number="3.4.-.-"
FT                   /inference="protein motif:InterPro:IPR000073"
FT                   /inference="protein motif:SUPERFAMILY:SSF53474"
FT                   /inference="protein motif:PIRSF:PIRSF005539"
FT                   /inference="protein motif:Gene3D:G3DSA:3.40.50.1820"
FT                   /inference="protein motif:InterPro:IPR005945"
FT                   /inference="protein motif:InterPro:IPR029058"
FT                   /inference="protein motif:PRINTS:PR00793"
FT                   /inference="protein motif:InterPro:IPR002410"
FT                   /inference="protein motif:TIGRFAM:TIGR01250"
FT                   /inference="protein motif:Pfam:PF00561"
FT                   /inference="ab initio prediction:prodigal_2.6.3"
FT                   /protein_id="VFN45064.1"
FT                   /translation="MKITEGYMPFKGFKTYYRIVGENTEGKKPLVLLHGGPGSTHNYFE
FT                   VLDKIAESGRQVIMYDQIGCGNSFVEGHPELFNADTWIEELIELRKHLGLDEIHLLGQS
FT                   WGGMQAIWYAIEYKPKGIKSYILSSTLSSAKLWEKEQKRRISYMSEVDQKALLDAVNTG
FT                   DYSSKEYNDALERFMEMYCAGEVTEDSPECLRRPKKSGSEAYIVGWGQNEFSPTGTLSG
FT                   YEFTDRLHEIKEPCLVTSGAIDLCSPYIAKTMYDRIPNSKWELFEYSRHMPFVEENEKY
FT                   IKVLTEWLNAND"
FT   CDS             333073..334047
FT                   /locus_tag="IB136_0265"
FT                   /product="Putative aromatic acid exporter, C-terminal"
FT                   /inference="protein motif:Pfam:PF11728"
FT                   /inference="protein motif:InterPro:IPR010343"
FT                   /inference="protein motif:Pfam:PF06081"
FT                   /inference="protein motif:InterPro:IPR021062"
FT                   /inference="ab initio prediction:prodigal_2.6.3"
FT                   /protein_id="VFN45065.1"
FT                   /translation="MNNINSLKVIKLSLGCSLAIFIAWLLKLEYSMVAGVIVLLTVKDT
FT                   KRETLKGSIGKIYGFLLCTIFSYLCFNILGYNLTSFSIFIFIIIPLCFLLNIQDVIAMC
FT                   VVIASHYYLQGETSIKWILNEAGIFAVGTGIGVLINMYIPTNIHKIHEVQKKLQEEVSI
FT                   VLIDIADIIVNPKKENGYSRDLYTLNSLIDSSISETYDNINNTLLSDTRFFLEHMDIIK
FT                   SQRDILENLYSYVSQLNSTPPQAHILSAFIHKIGYTEFEAETGNLLLEELKRLMLSMKN
FT                   QPLPVDRTEFENRAILFLCLTELKQFLVNRKHAQILRDNNFYK"
FT   CDS             complement(334163..335224)
FT                   /locus_tag="IB136_0266"
FT                   /product="Transglutaminase-like"
FT                   /inference="protein motif:SUPERFAMILY:SSF54001"
FT                   /inference="protein motif:InterPro:IPR002931"
FT                   /inference="protein motif:Pfam:PF01841"
FT                   /inference="ab initio prediction:prodigal_2.6.3"
FT                   /protein_id="VFN45066.1"
FT                   /translation="MKKIRKLTTKLLITTIVLISGMSMTVYGMTAKEVTAKTPKSYVTG
FT                   TNSVYGPKLSQAQLNSVAQATADFMNKKITKNMTTDAKILVAYNHIKNNTTYVDWNAVE
FT                   GANTAYTLVTKKGACSGMARSMKALCDAMGIESYYVHSTSNDHQWNLIRFGDGRLYHVD
FT                   IDANKSAGKDIIYKSLSHPLPFDKTAYPKVGAIVQTVKPEQTQKPAPPGKHTMLPHQEG
FT                   AKAVGNFGKKGEDINEKHVMYEGVRCSVVNSSVNTITFTGSESNLDPSNLTIAVIGFMN
FT                   TPYGMFALAPEGKPVEYPFKYDKPFSLDFSGKNRSGAELAKYCKKNDVTIKIEITDEKA
FT                   NIGLGQIMYVRYE"
FT   CDS             complement(335836..336687)
FT                   /locus_tag="IB136_0267"
FT                   /product="RpiR family transcriptional regulator"
FT                   /inference="protein motif:InterPro:IPR036388"
FT                   /inference="protein motif:ProSiteProfiles:PS51464"
FT                   /inference="protein motif:Pfam:PF01380"
FT                   /inference="protein motif:CDD:cd05013"
FT                   /inference="protein motif:ProSiteProfiles:PS51071"
FT                   /inference="protein motif:InterPro:IPR000281"
FT                   /inference="protein motif:Pfam:PF01418"
FT                   /inference="protein motif:Gene3D:G3DSA:3.40.50.10490"
FT                   /inference="protein motif:SUPERFAMILY:SSF46689"
FT                   /inference="protein motif:Gene3D:G3DSA:1.10.10.10"
FT                   /inference="protein motif:InterPro:IPR035472"
FT                   /inference="protein motif:InterPro:IPR009057"
FT                   /inference="protein motif:Coils:Coil"
FT                   /inference="protein motif:SUPERFAMILY:SSF53697"
FT                   /inference="protein motif:InterPro:IPR001347"
FT                   /inference="ab initio prediction:prodigal_2.6.3"
FT                   /protein_id="VFN45067.1"
FT                   /translation="MSCILKLKQIYEDLTEVDKKIADYILNNTEAISKLSVSELASNSK
FT                   TSTASIVRFSRKMGYSGFGDLKIEIAKDLMGKENEYTYVDENYDCNIDSVINKITNKNI
FT                   ETINQTRLLNEKDIIKEAVEQIIKAKNVYIFGVGGSALVALDLQMKLLRINKQAFTSLD
FT                   SHTQLMVSSNVDKEDIAIAISYSGESKEVIKSIENAKLKGCKVICITKYSDNHLSKISD
FT                   LKLVVPNIEKRLREGAISSRIAMLTLIDIIYISIIQENLNEAEQKLQETKRILDYLNIN
FT                   NA"
FT   CDS             complement(336704..337624)
FT                   /locus_tag="IB136_0268"
FT                   /product="BadF/BadG/BcrA/BcrD type ATPase"
FT                   /inference="protein motif:Gene3D:G3DSA:3.30.420.40"
FT                   /inference="protein motif:InterPro:IPR002731"
FT                   /inference="protein motif:Pfam:PF01869"
FT                   /inference="protein motif:SUPERFAMILY:SSF53067"
FT                   /inference="ab initio prediction:prodigal_2.6.3"
FT                   /protein_id="VFN45068.1"
FT                   /translation="MYFLGVDGGGTKTTFTLVDEELNIVGTITKGTCHYNQIGFDNLTK
FT                   LLITGLEEVCKDAKINVEEITYAFVGLAGYGKIKEVLYALEVATKNAYSHINYTLGNDV
FT                   EIALAGSLNGEKGINIIAGTGSIAQALDKDGNLHRCGGWGYVLGDEGSAYYIGMATLKM
FT                   FTMQSDGRCSKTKLYDLIKRHLNIENDYDIIKYVNDEIQGDRIEIAKFATICLKAVIEG
FT                   DNTASKIFDDAAYELSRLIIGLEHHFEQGTKIKVSYSGGVFKSGDLILEPLKKYLNKTR
FT                   FGIVRPVLTPDLGACLLAKKKYYSK"
FT   CDS             complement(337734..338648)
FT                   /locus_tag="IB136_0269"
FT                   /product="N-acetylmuramic acid 6-phosphate etherase"
FT                   /EC_number="4.2.1.126"
FT                   /inference="protein motif:CDD:cd05007"
FT                   /inference="protein motif:Gene3D:G3DSA:1.10.8.10"
FT                   /inference="protein motif:TIGRFAM:TIGR00274"
FT                   /inference="protein motif:ProSiteProfiles:PS51464"
FT                   /inference="protein motif:InterPro:IPR001347"
FT                   /inference="protein motif:Gene3D:G3DSA:3.40.50.10490"
FT                   /inference="protein motif:InterPro:IPR005488"
FT                   /inference="protein motif:SUPERFAMILY:SSF53697"
FT                   /inference="protein motif:ProSiteProfiles:PS01272"
FT                   /inference="protein motif:Pfam:PF13580"
FT                   /inference="protein motif:Hamap:MF_00068"
FT                   /inference="protein motif:InterPro:IPR005486"
FT                   /inference="ab initio prediction:prodigal_2.6.3"
FT                   /protein_id="VFN45069.1"
FT                   /translation="MLIKTLENLVTEGRNKNTLQIDKEDTLGIIELINNEDKTVAYAVE
FT                   EQKESIAKAVNIIVDRMKQGGRLFYIGAGTSGRIGILDATECPPTYGVDFELVQAIIAG
FT                   GNQAIFKAIEGAEDDKELGKQDIIDRGVTSKDVICGIAASGRTPYVIGAMEYAKELGCA
FT                   VLSITMNPNSEMSKKADLPINIIVGAEVIMGSTRMKSGTAQKMVCNMLTTASMVKMGKV
FT                   YSNLMVDVKTSNEKLVERAKRIIMIATNVKYDVAEKFLEEADNSVKLAIFMIKSGLDKD
FT                   SAKSILDRQEGYISEALKSIEKL"
FT   CDS             complement(338747..339844)
FT                   /locus_tag="IB136_0270"
FT                   /product="Glycoside hydrolase superfamily"
FT                   /inference="protein motif:Gene3D:G3DSA:3.20.20.70"
FT                   /inference="protein motif:SUPERFAMILY:SSF50891"
FT                   /inference="protein motif:InterPro:IPR013785"
FT                   /inference="protein motif:InterPro:IPR017853"
FT                   /inference="protein motif:InterPro:IPR029000"
FT                   /inference="protein motif:InterPro:IPR008589"
FT                   /inference="protein motif:Pfam:PF05913"
FT                   /inference="protein motif:SUPERFAMILY:SSF51445"
FT                   /inference="protein motif:Gene3D:G3DSA:2.40.100.10"
FT                   /inference="ab initio prediction:prodigal_2.6.3"
FT                   /protein_id="VFN45070.1"
FT                   /translation="MGRLGISIYPEKTTSKEIYDYIDKAAENGFTRIFSCLLSVKDTKE
FT                   NIIKKFKRINEYAKFKGFEVILDVNPRVFGELEISYKDLTFFKKTKADGIRLDIGFTGS
FT                   EEALMTFNPQNLKIEINMSNNTNYIDTIMDYQPNKENLTGCHNFYPHRYSGLNLEHFIK
FT                   CTERFNKYGLRTAVFVTSQNETTFGPWPVTDGLPTIEMHRNLPIDIQVKHIIAMNNIND
FT                   IIISNCYPTYEELKVLGSMRKDMVTFDVAIEENIREVEKKILFEEIHFNRGDISDSLIR
FT                   STQSRVKYKGYKFELFNTPKIIKRGDIVIESSEYGHYAGELQIALTDMKNSGKSNVVGY
FT                   IRKEELFILDYIKPWQKFNFKPSTK"
FT   CDS             complement(340077..341423)
FT                   /locus_tag="IB136_0271"
FT                   /product="PTS system lactose/cellobiose-family transporter
FT                   subunit IIC"
FT                   /EC_number="2.7.1.69"
FT                   /inference="protein motif:Pfam:PF02378"
FT                   /inference="protein motif:PIRSF:PIRSF006351"
FT                   /inference="protein motif:ProSiteProfiles:PS51105"
FT                   /inference="protein motif:InterPro:IPR004501"
FT                   /inference="protein motif:TIGRFAM:TIGR00410"
FT                   /inference="protein motif:InterPro:IPR003352"
FT                   /inference="protein motif:InterPro:IPR004796"
FT                   /inference="ab initio prediction:prodigal_2.6.3"
FT                   /protein_id="VFN45071.1"
FT                   /translation="MLDKFTEFLDTKLSTSMARLAEQRHLRAVRDGIVASLPLIIVGSF
FT                   FLILAFPPLPDSWGVTQYLKENAVTILLPYRMTFFIISVYSTFGIGYSLAKSYKLDGLT
FT                   GGLLATATFLLTIVPTAIEGLTPELLKIVEKSPELLAWYNSIPQGWQMPMANLGGGSMF
FT                   VAIVTSIIGVEIYRFTDKSKFKITMPEAVPASVTRSFEALTPAALIIILMAIVTYFLGF
FT                   DWHGFIAKLVTPLVSATDTLPSVIILIFLITFFWSFGIHGVSIIGSLARPLWIQLLDAN
FT                   TASYAAGQAVPGIAAEPFFQWFIWIGGSGATIGLALLLAFRAKSAYGKSLGKATVIPAI
FT                   FNINEPIIFGAPIVLNPILIIPFVVAPIVMATVSWFAMSANLVSRVVVTAPWTLPGPVG
FT                   AYLATGGDWRASVLNLLCIAISIIIYYPFVKMYDKRLLHEEKVEEQEAY"
FT   CDS             complement(341512..341820)
FT                   /locus_tag="IB136_0272"
FT                   /product="PTS system lactose/cellobiose-family transporter
FT                   subunit IIB"
FT                   /EC_number="2.7.1.69"
FT                   /inference="protein motif:InterPro:IPR013012"
FT                   /inference="protein motif:ProSiteProfiles:PS51100"
FT                   /inference="protein motif:SUPERFAMILY:SSF52794"
FT                   /inference="protein motif:Pfam:PF02302"
FT                   /inference="protein motif:InterPro:IPR003501"
FT                   /inference="protein motif:Gene3D:G3DSA:3.40.50.2300"
FT                   /inference="protein motif:CDD:cd05564"
FT                   /inference="protein motif:InterPro:IPR036095"
FT                   /inference="ab initio prediction:prodigal_2.6.3"
FT                   /protein_id="VFN45072.1"
FT                   /translation="MRVLFVCSSGMSSAIAVNALQKEGAKNGIDIDVLAVGTQEFENEV
FT                   KNGWDIAMVAPQVRHRFDYLKAFADEVSVPCALIQAQAYSPLGGPKLLKQVQELLSK"
FT   CDS             complement(342082..342480)
FT                   /locus_tag="IB136_0273"
FT                   /product="Hypothetical protein"
FT                   /inference="ab initio prediction:prodigal_2.6.3"
FT                   /protein_id="VFN45073.1"
FT                   /translation="MSNNKKKKRKKNNNYKNAKSTKSNKNTKKQMEKNQRTDYNIPTIS
FT                   FKSGLILIVSSLVSTVVFPLLLSIFGIDNRFGVVIGNSLITSFAVAYTRYFVETKRGFS
FT                   LGFFRLYILFALSFAIIGYFWIYKGIHI"
FT   CDS             complement(342482..343633)
FT                   /locus_tag="IB136_0274"
FT                   /product="anhydro-N-acetylmuramic acid kinase"
FT                   /EC_number="2.7.1.170"
FT                   /EC_number="2.7.1.-"
FT                   /inference="protein motif:Hamap:MF_01270"
FT                   /inference="protein motif:Gene3D:G3DSA:3.30.420.40"
FT                   /inference="protein motif:InterPro:IPR005338"
FT                   /inference="protein motif:Pfam:PF03702"
FT                   /inference="protein motif:SUPERFAMILY:SSF53067"
FT                   /inference="ab initio prediction:prodigal_2.6.3"
FT                   /protein_id="VFN45074.1"
FT                   /translation="MYSVGLMSGTSLDGVDAVLAEISGNGRNTKVKQIEFITLEIPKDI
FT                   KDEIRKCCIEEESSVDLICSLNFKLGYLFSKAVKSVCHKANFHIANLDFIASHGQTIFH
FT                   IPRSYNNFVSSTLQIGEPAVIAYETNTKVISNFRVMDIAAGGEGAPLVPYSEFLLYSDN
FT                   NKNLALQNIGGIGNITIIPKSCNIDDVFAFDTGPGNMIIDGVCQRLFNRKYDKNGYFAS
FT                   KGKINEEMLKDLMSHKYLSQAPPKSTGREVFGQVYLDNMLNKYKHVDKYDLIATVTMFT
FT                   AKAIYYNYKNFILPKVNVDTLLIGGGGAHNLTLIGYIKELLLEVEVLTQDEYGYSSDAK
FT                   EALAFVILGNETLNNSFSNVISATGAKNKVILGNITPKPFGGK"
FT   CDS             complement(344073..345092)
FT                   /locus_tag="IB136_0275"
FT                   /product="two-component sensor histidine kinase"
FT                   /EC_number="2.7.13.3"
FT                   /EC_number="2.7.-.-"
FT                   /inference="protein motif:PRINTS:PR00344"
FT                   /inference="protein motif:Gene3D:G3DSA:3.30.565.10"
FT                   /inference="protein motif:CDD:cd00082"
FT                   /inference="protein motif:ProSiteProfiles:PS50109"
FT                   /inference="protein motif:InterPro:IPR004358"
FT                   /inference="protein motif:SMART:SM00387"
FT                   /inference="protein motif:Pfam:PF02518"
FT                   /inference="protein motif:InterPro:IPR036890"
FT                   /inference="protein motif:Gene3D:G3DSA:1.10.287.130"
FT                   /inference="protein motif:InterPro:IPR003594"
FT                   /inference="protein motif:InterPro:IPR003661"
FT                   /inference="protein motif:SUPERFAMILY:SSF55874"
FT                   /inference="protein motif:CDD:cd00075"
FT                   /inference="protein motif:InterPro:IPR005467"
FT                   /inference="ab initio prediction:prodigal_2.6.3"
FT                   /protein_id="VFN45075.1"
FT                   /translation="MLVKYLKGRSKYIALPLVVVSIINIYLFAIDIFKNKYSELIYLDF
FT                   LVLFIIMVFFVIDYINFRNSYTNLYNCIENSGEIDSYLVDGQSFEENLIKDIIENLKIK
FT                   NNSDIETYKQSLKELDEYIAKWVHEIKIPISSLSIITDRLSSIEDSLDIKNQVAKINFL
FT                   VNSILYSSRSNTMFEDVFINKFNLEKLVKMSIKNNSFLLIKNNVEVSLNELENDVYTDS
FT                   KCMSYVLDQIINNAIKYSKEVGKIEFNSKKLENGVVLSIKDFGIGINEEDISRVFDKGF
FT                   TGKNGRNQLYKSTGMGMYFVKKMIDSLGHEIEVCSKIGSYTIFNIYFYDISDYLSIDS"
FT   CDS             complement(345086..345766)
FT                   /locus_tag="IB136_0276"
FT                   /product="two-component response regulator"
FT                   /inference="protein motif:CDD:cd00383"
FT                   /inference="protein motif:SMART:SM00862"
FT                   /inference="protein motif:ProSiteProfiles:PS51755"
FT                   /inference="protein motif:Pfam:PF00072"
FT                   /inference="protein motif:Gene3D:G3DSA:1.10.10.10"
FT                   /inference="protein motif:InterPro:IPR011006"
FT                   /inference="protein motif:CDD:cd00156"
FT                   /inference="protein motif:Pfam:PF00486"
FT                   /inference="protein motif:InterPro:IPR036388"
FT                   /inference="protein motif:InterPro:IPR001867"
FT                   /inference="protein motif:Gene3D:G3DSA:3.40.50.2300"
FT                   /inference="protein motif:InterPro:IPR001789"
FT                   /inference="protein motif:SUPERFAMILY:SSF46894"
FT                   /inference="protein motif:InterPro:IPR016032"
FT                   /inference="protein motif:SMART:SM00448"
FT                   /inference="protein motif:SUPERFAMILY:SSF52172"
FT                   /inference="protein motif:ProSiteProfiles:PS50110"
FT                   /inference="ab initio prediction:prodigal_2.6.3"
FT                   /protein_id="VFN45076.1"
FT                   /translation="MYRILLVEDDIDLSKEIALALEKWGFKVELIDDFEVVLDEFIDKK
FT                   PDVVLLDVNLPLYNGFYWCEKIRAISNVPLIFLSSRDSDMDLIMGINNGADDYITKPFS
FT                   IEILVNKINGIIRRVYNYSDSNSILYCEDLMFDVGKGIIKHKYKDKSIELTKNEIKILT
FT                   LLLKNKNRVVSRESLMMTLWDNDEFVTDNALTVNMNRLRSKVKELGFDDFIKTKKGIGY
FT                   IIQC"
FT   CDS             complement(345918..347825)
FT                   /locus_tag="IB136_0277"
FT                   /product="ABC transporter permease"
FT                   /inference="protein motif:InterPro:IPR027022"
FT                   /inference="protein motif:PIRSF:PIRSF018968"
FT                   /inference="ab initio prediction:prodigal_2.6.3"
FT                   /protein_id="VFN45077.1"
FT                   /translation="MSILGIAYNNFKSNIRTYLAFFISMVFSVVVLTNFELLRYGDAIN
FT                   VLQEENKKFTLSVLVAVIMILSVFLFFFIWYATNIFFKNRSKEIGILSFMGLDLYTIGK
FT                   IYFVENMLIGISSCITGIIIGIITSRFFQVVIIKLSGFNIKVSNGLSIEAILYATLIFI
FT                   SIFIIMAVKGFITICRSSVINLINISKKQEKIPKVGIGIYILAIVSIIVIGYGYYLSTN
FT                   IRTGDITSVLPVIGIIIVGTYGLFKSVMPVIFDIIIKNKKILFNGNNIIAINNINYRLN
FT                   KNYKTYAIIAIIITTTISTLGASVAMKHIHKNAQEQRNVYTISIVSMDKDEVNKKQIEN
FT                   IIKDTNKIKYSVNPELTILKKTDIKEAYDTTDTIMKYSDFCNTLKVNGNDKELKEYGER
FT                   LVSGNNVIELKSPQTIASIATKEAKIKLDGQLYNISRGEVKVPVLGTGLNQSIIVVNDD
FT                   TYFKLRDKGQQVYFYGAKVFQEENSQVMFNNIEKNLSLKNGYIQNGYKAQGESQWMKFA
FT                   YVVLVFLFLVFAIVAGSIIYMKIYSDAYEDKEKYKILLKIGTTEKDINRAILKEVAIFY
FT                   TLPMLSATISSYFALRLAGDLLMTDLFGIYILSLVICLIIFIIYGAVSVNKFKSVVYKN
FT                   "
FT   CDS             complement(347826..348578)
FT                   /locus_tag="IB136_0278"
FT                   /product="ABC transporter ATP-binding protein"
FT                   /EC_number="3.6.1.3"
FT                   /inference="protein motif:SMART:SM00382"
FT                   /inference="protein motif:Gene3D:G3DSA:3.40.50.300"
FT                   /inference="protein motif:InterPro:IPR003439"
FT                   /inference="protein motif:Pfam:PF00005"
FT                   /inference="protein motif:InterPro:IPR003593"
FT                   /inference="protein motif:SUPERFAMILY:SSF52540"
FT                   /inference="protein motif:CDD:cd03255"
FT                   /inference="protein motif:ProSiteProfiles:PS50893"
FT                   /inference="protein motif:InterPro:IPR027417"
FT                   /inference="ab initio prediction:prodigal_2.6.3"
FT                   /protein_id="VFN45078.1"
FT                   /translation="MKEILKIKNISKDYGIKGFKTNVLKNISLTVNEGDFISIMGPSGA
FT                   GKTTLLNLMSTLDKQTSGEIILDGINISKVKNNELSKLRREKIGFIFQDYNLLDNMKLM
FT                   DNIALPLALGKKKSKEIEAKVFSIAKKFGLENHLDKYPYQLSGGQKQRGAAARSLITNP
FT                   TVIFADEPTGALDSKSAYELLESLEKINRENNATIIMITHDPLTASYSNEVYMINDGNI
FT                   KCKLNKGNSRKEFYGKIMDMLASMGGEM"
FT   CDS             complement(348894..350054)
FT                   /locus_tag="IB136_0279"
FT                   /product="major facilitator superfamily transporter"
FT                   /inference="protein motif:InterPro:IPR020846"
FT                   /inference="protein motif:InterPro:IPR036259"
FT                   /inference="protein motif:ProSiteProfiles:PS50850"
FT                   /inference="protein motif:SUPERFAMILY:SSF103473"
FT                   /inference="protein motif:Gene3D:G3DSA:1.20.1250.20"
FT                   /inference="protein motif:InterPro:IPR024989"
FT                   /inference="protein motif:Pfam:PF12832"
FT                   /inference="protein motif:CDD:cd06174"
FT                   /inference="ab initio prediction:prodigal_2.6.3"
FT                   /protein_id="VFN45079.1"
FT                   /translation="MIMINKAIKFKFIIFYFFSYIIFAFASTKFTPFLSKLGYSAFERG
FT                   IILSSYAITNILFQLLFGVLADKYQTMKKIVLISLSVYGIASVIMFSTESATFIIYLLL
FT                   VALSGGLLNTCCSLYDTWIIGCGDNINNYLSFIKTFGSIGWAIGSMVASYLILRFSYFG
FT                   LSVAIGLIVVLLIINILLLPDIEKINKKINVTNKDIIELLKDKKYILLVCILFLLYSMV
FT                   VANNCTVIDKMIALNATNSQISLKWSLQSLLEIPTYLAGSYLLKKYSSLNLLKLSAIMI
FT                   TVQFLLFALTNDSNIIIILCVFQVFSTPLILITSKRLIFEVSPKKLRSSSQLIALSIFM
FT                   GGSSLIIPTVAGFLSINIGYNYTLMVLSLFGCLAYCLIVLLNYLQE"
FT   CDS             complement(350051..350518)
FT                   /locus_tag="IB136_0280"
FT                   /product="PTS system alpha-glucoside-specific transporter
FT                   subunit IIA"
FT                   /inference="protein motif:InterPro:IPR001127"
FT                   /inference="protein motif:Pfam:PF00358"
FT                   /inference="protein motif:ProSiteProfiles:PS51093"
FT                   /inference="protein motif:Gene3D:G3DSA:2.70.70.10"
FT                   /inference="protein motif:InterPro:IPR011055"
FT                   /inference="protein motif:SUPERFAMILY:SSF51261"
FT                   /inference="protein motif:TIGRFAM:TIGR00830"
FT                   /inference="ab initio prediction:prodigal_2.6.3"
FT                   /protein_id="VFN45080.1"
FT                   /translation="MFFKRKKEAITINSYIDGKIINLGEIPDKVFSTKVMGDGFAMIAK
FT                   DNILKSPTKGVISFIAQTNHAIGIKLQNDVQILIHIGLDSATTKKENFKLEVKQGQEVN
FT                   MGEKLVEIDNKLLENTLYIPLVIVENPNTVKYHLSNLNQEGNSGIKVINFD"
FT   CDS             complement(350532..351020)
FT                   /locus_tag="IB136_0281"
FT                   /product="Hypothetical protein"
FT                   /inference="ab initio prediction:prodigal_2.6.3"
FT                   /protein_id="VFN45081.1"
FT                   /translation="MITNKIKNITAVLKDENIFLSVVMVCFLILPVLYIVYLELTSLFT
FT                   NISFSQLLNNDVNASLNLISNFSAVYSAYVIYNIKKNKEIKENMIAFYLVLLGQIFQIY
FT                   TITIVIMFTYIYKFVGIKQIISSIKELQWGKSYKALFSSIAVCLISLFVMIIRIKLIM"
FT   CDS             complement(351034..352365)
FT                   /locus_tag="IB136_0282"
FT                   /product="maltose-6'-phosphate glucosidase"
FT                   /EC_number="3.2.1.122"
FT                   /EC_number="3.2.1.-"
FT                   /inference="protein motif:CDD:cd05298"
FT                   /inference="protein motif:InterPro:IPR015955"
FT                   /inference="protein motif:PRINTS:PR00732"
FT                   /inference="protein motif:SUPERFAMILY:SSF51735"
FT                   /inference="protein motif:InterPro:IPR036291"
FT                   /inference="protein motif:Pfam:PF11975"
FT                   /inference="protein motif:Pfam:PF02056"
FT                   /inference="protein motif:InterPro:IPR019802"
FT                   /inference="protein motif:InterPro:IPR001088"
FT                   /inference="protein motif:SUPERFAMILY:SSF56327"
FT                   /inference="protein motif:ProSiteProfiles:PS01324"
FT                   /inference="protein motif:InterPro:IPR022616"
FT                   /inference="protein motif:Gene3D:G3DSA:3.90.1820.10"
FT                   /inference="protein motif:dbCAN:GH4"
FT                   /inference="ab initio prediction:prodigal_2.6.3"
FT                   /protein_id="VFN45082.1"
FT                   /translation="MERKRQRILIAGGGSTYTAGIVTMLIESVAKFPIESIKLYDNNDE
FT                   RQRKVAEACAIIVREKNPEIKFSYTTNPEEAFTDIDFVMAQIRVGLYALREQDEKIPLK
FT                   YGVVGQETCGAGGIAYGLRTIGPIIEMIDYMEKYSPNAWMLNYSNPAAIVAEACRVLRP
FT                   NSRIINICDMPVCLEEIFARVLGLNSRKDFDVRYYGLNHFGWWTSIKDKEGNDLMPKLQ
FT                   EYCAKKGYEEFTPQGQHKESSWLETMRAAKDLLEIEPTTLPNTYLKYYLMADETVEHAN
FT                   PNYTRANEIMDRREKDTFEECERIIKNGTARDTWFDASEHSQFIVELACALAFNTQERF
FT                   LLIVPNNGAIENFADDAMVEIPCLVGKDMVEPMSIGKIPTFQKGLMEQQVASEKLAVEA
FT                   WIEKSYQKLWQSFTMSKTVPSAKVAKEILDEMIVANKDFWPTFK"
FT   CDS             complement(352379..353944)
FT                   /locus_tag="IB136_0283"
FT                   /product="PTS system alpha-glucoside-specific transporter
FT                   subunit IICB"
FT                   /EC_number="2.7.1.69"
FT                   /inference="protein motif:Pfam:PF02378"
FT                   /inference="protein motif:TIGRFAM:TIGR02005"
FT                   /inference="protein motif:InterPro:IPR013013"
FT                   /inference="protein motif:ProSiteProfiles:PS01035"
FT                   /inference="protein motif:ProSiteProfiles:PS51103"
FT                   /inference="protein motif:InterPro:IPR018113"
FT                   /inference="protein motif:Pfam:PF00367"
FT                   /inference="protein motif:InterPro:IPR036878"
FT                   /inference="protein motif:ProSiteProfiles:PS51098"
FT                   /inference="protein motif:Gene3D:G3DSA:3.30.1360.60"
FT                   /inference="protein motif:InterPro:IPR003352"
FT                   /inference="protein motif:InterPro:IPR010975"
FT                   /inference="protein motif:CDD:cd00212"
FT                   /inference="protein motif:InterPro:IPR001996"
FT                   /inference="protein motif:SUPERFAMILY:SSF55604"
FT                   /inference="protein motif:TIGRFAM:TIGR00826"
FT                   /inference="ab initio prediction:prodigal_2.6.3"
FT                   /protein_id="VFN45083.1"
FT                   /translation="MMKKIQRFGGAMFTPTLLFAFAGIMVGFSIVFQNQSIMGSLATPE
FT                   NIWYQFWGVISSGAWMVFNQLPLLFAISLPIALAKKQQARACMEALATYLTFNYFVGSM
FT                   LSFWGKSFGVDFAAEISAGSGLVSIAGIKTLDTGMVGALLISGIVIYIHNRFYDKELPD
FT                   FIGLFRGSSLVVAICFFVMIPVALLTCFIWPHIQNVIRHLQTFFINSGNIGVWCYAFLQ
FT                   KILIPTGLHHFVYAPICYDSVVVPGGTSVYWATHIQDFQTSAKTLKEMYPIGFSLSGLS
FT                   KVFGSLGVFGAFYVTAKPEKKKKVLGLMIPATLTAVLTGITEPLEFTFLFVAPLLFLVH
FT                   AFLDACLQTISFALGVVGDFGGGIINWVVLNWLPLGMYHWKVYVVQVVVGIIFSFIWFF
FT                   VFTFLIKKFDMKTPGREEDSEETKLYTKNEYLETKDEKGNKLSKASQQASEYIKLVGGA
FT                   ENVVDVTNCATRLRLTLKDDSIISKEEDFKAVGAHGLVHNGKAIQIIIGLSVPSVREEF
FT                   ENLL"
FT   CDS             complement(354114..354899)
FT                   /locus_tag="IB136_0284"
FT                   /product="RpiR family transcriptional regulator"
FT                   /inference="protein motif:InterPro:IPR036388"
FT                   /inference="protein motif:ProSiteProfiles:PS51464"
FT                   /inference="protein motif:CDD:cd05013"
FT                   /inference="protein motif:ProSiteProfiles:PS51071"
FT                   /inference="protein motif:Pfam:PF01380"
FT                   /inference="protein motif:Pfam:PF01418"
FT                   /inference="protein motif:Gene3D:G3DSA:3.40.50.10490"
FT                   /inference="protein motif:InterPro:IPR000281"
FT                   /inference="protein motif:InterPro:IPR035472"
FT                   /inference="protein motif:InterPro:IPR009057"
FT                   /inference="protein motif:SUPERFAMILY:SSF46689"
FT                   /inference="protein motif:InterPro:IPR001347"
FT                   /inference="protein motif:SUPERFAMILY:SSF53697"
FT                   /inference="protein motif:Gene3D:G3DSA:1.10.10.10"
FT                   /inference="ab initio prediction:prodigal_2.6.3"
FT                   /protein_id="VFN45084.1"
FT                   /translation="MRLEEMIFLNYNKLNDTDLLIWKYITANKKHCSKMSINELAMKCN
FT                   VSRATITRFVKKLDLKGFSEFKVLLSWESEKVHVIENQSFDIACNSIIKYVEDQKNKDY
FT                   DALCKLLYESRTIYAYGSGDIQNVVAKQIKRMFLSCQEIIYDFEGRTFDDSFYNIVSKN
FT                   DVMIIISLSGENENTLNIARRLKLIGTKIISITEFKNNTLTDLSDESIYISATNISFLQ
FT                   MHPSYKLTMLYFILIELLFIKYSIYKRHRMITEGIDCKL"
FT   CDS             complement(355066..356265)
FT                   /locus_tag="IB136_0285"
FT                   /product="Tricorn protease C1 domain"
FT                   /inference="protein motif:Pfam:PF03572"
FT                   /inference="protein motif:SUPERFAMILY:SSF52096"
FT                   /inference="protein motif:InterPro:IPR005151"
FT                   /inference="protein motif:Gene3D:G3DSA:3.90.226.10"
FT                   /inference="protein motif:Pfam:PF14684"
FT                   /inference="protein motif:Gene3D:G3DSA:3.30.750.44"
FT                   /inference="protein motif:InterPro:IPR028204"
FT                   /inference="protein motif:Coils:Coil"
FT                   /inference="protein motif:InterPro:IPR029045"
FT                   /inference="ab initio prediction:prodigal_2.6.3"
FT                   /protein_id="VFN45085.1"
FT                   /translation="MKKKVLFLVIILAFIILLGNSTYSQKNQLSEEEKVDDFNYVYNVV
FT                   KTGYPYLGVNKRLNNIDWLANKDEYTKRIKNTENDEEFIEEMSSILSDLNNKHTEVIDN
FT                   KKRYELFKKSYSNNDWYDFLNDKKVVDRYDSMNLKIKMPDDIFVKKELILKDVIKGQIG
FT                   YMYLPSMSSKNGSINNDLKIIGDYIDTLEKHKALIIDIRGNLGGSDSYWQGIVSKLIKN
FT                   DVKINGYRIYRNNNEIVKQYTNARNIKLNPVENLPTSVKENAPKEIIKDFNDFEDTSYT
FT                   IKSTDDSKFKGNIYLLVDRKIYSSSESFAMFCKETKFATLVGETTGGDGGCIDPVLFNL
FT                   KNSGLIVRMASCMYLNKNGICDEEFKTIPEFKVKDCKRTADFKDDNCIRKALELENINY
FT                   "
FT   CDS             complement(356787..358124)
FT                   /locus_tag="IB136_0286"
FT                   /product="Xylose isomerase"
FT                   /EC_number="5.3.1.5"
FT                   /inference="protein motif:InterPro:IPR013452"
FT                   /inference="protein motif:Hamap:MF_00455"
FT                   /inference="protein motif:InterPro:IPR001998"
FT                   /inference="protein motif:ProSiteProfiles:PS51415"
FT                   /inference="protein motif:Gene3D:G3DSA:3.20.20.150"
FT                   /inference="protein motif:InterPro:IPR036237"
FT                   /inference="protein motif:TIGRFAM:TIGR02630"
FT                   /inference="protein motif:PRINTS:PR00688"
FT                   /inference="protein motif:SUPERFAMILY:SSF51658"
FT                   /inference="protein motif:InterPro:IPR013022"
FT                   /inference="protein motif:Pfam:PF01261"
FT                   /inference="ab initio prediction:prodigal_2.6.3"
FT                   /protein_id="VFN45086.1"
FT                   /translation="MSEIFKGIGQIKFEGVKSDNELAFRYYNPEQVVGNKTMKEHLRFA
FT                   MSYWHTLCGEGNDPFGVGTVERPWNNITDPIEIAKIKVDAGFEFMSKMGIEYFCFHDRD
FT                   IAPEGRDLEETNKILDEIVEYIKVNMEKTGIKLLWGTANMFGNPRFVHGASTTCNADVY
FT                   AYAAAQVKKAMEITKYLGGENFVFWGGREGYETLLNTNTELEMDNFARFLQMAVDYAKE
FT                   IGFTGQFLIEPKPKEPTKHQYDFDTATVLGFLRKYNLDKYFKMNIEANHATLAGHTFQH
FT                   ELNIARINNVLGSIDANQGDLLLGWDTDQFPTNIYDATLAMYEVLKQGGIAPGGFNFDS
FT                   KVRRASFEVEDLFLAYIAGMDTFAKGLLIAHKLLEDEVFENFTKERYASFSEGIGKDIV
FT                   EGKVGFKELESYALQMPVIKNKSGRQEMLEAILNRYIYEVDTISNK"
FT   CDS             complement(358220..359764)
FT                   /locus_tag="IB136_0287"
FT                   /product="xylulokinase"
FT                   /EC_number="2.7.1.17"
FT                   /EC_number="2.7.1.-"
FT                   /inference="protein motif:Gene3D:G3DSA:3.30.420.40"
FT                   /inference="protein motif:InterPro:IPR018485"
FT                   /inference="protein motif:ProSiteProfiles:PS00445"
FT                   /inference="protein motif:InterPro:IPR018483"
FT                   /inference="protein motif:PIRSF:PIRSF000538"
FT                   /inference="protein motif:CDD:cd07808"
FT                   /inference="protein motif:Pfam:PF00370"
FT                   /inference="protein motif:Pfam:PF02782"
FT                   /inference="protein motif:InterPro:IPR000577"
FT                   /inference="protein motif:InterPro:IPR018484"
FT                   /inference="protein motif:InterPro:IPR006000"
FT                   /inference="protein motif:TIGRFAM:TIGR01312"
FT                   /inference="protein motif:SUPERFAMILY:SSF53067"
FT                   /inference="protein motif:ProSiteProfiles:PS00933"
FT                   /inference="ab initio prediction:prodigal_2.6.3"
FT                   /protein_id="VFN45087.1"
FT                   /translation="MEYVLGVDIGTSGTKTVLFDKLGNTIKSCTYEYPLIQEKSGWAEQ
FT                   DANDWWKAVVESIREVVQSSNISSECIKGIGLSGQMHGLVMLDNEGKTLRNSIIWCDQR
FT                   TVKECEEITDLVGEERLIEITANPALTGFTASKILWVRNNEPDIYKNTNKILLPKDYIR
FT                   YKLTGEYATEVSDASGMQLLDIRKRDWSDEVLEKLNIDKNLLGKVYESQEITGYVTRDV
FT                   ASLTGLKEGTIVVGGAGDQAAGAIGNGIVKDGVVSSTIGTSGVVFAYTKEPKIDKEGRV
FT                   HTFCHAIPNTWHVMGVTQGAGLSLKWFKDNFCQSEVEVSNSLGEDVYEIINNQVSQVPT
FT                   GCNGLLYLPYMMGERTPHLDPYARGVFFGLSPIHSKKEIARSIMEGVSYSLKDCMDIIE
FT                   NLNIDVNEVRASGGGGKSKVWRQMQADMFNQDVYTINSSEGPALGVAILALVGAGIYEN
FT                   IQKACDAIIKTSTKLEPISENVDTYNIYHRLYKRIYKSLKDDFKLLDEVVNAKINN"
FT   CDS             359978..361138
FT                   /locus_tag="IB136_0288"
FT                   /product="ROK family signature."
FT                   /inference="protein motif:Gene3D:G3DSA:3.30.420.40"
FT                   /inference="protein motif:InterPro:IPR000600"
FT                   /inference="protein motif:CDD:cd00012"
FT                   /inference="protein motif:Gene3D:G3DSA:1.10.10.10"
FT                   /inference="protein motif:Pfam:PF00480"
FT                   /inference="protein motif:InterPro:IPR036390"
FT                   /inference="protein motif:InterPro:IPR036388"
FT                   /inference="protein motif:Pfam:PF13412"
FT                   /inference="protein motif:SUPERFAMILY:SSF53067"
FT                   /inference="protein motif:SUPERFAMILY:SSF46785"
FT                   /inference="protein motif:ProSiteProfiles:PS01125"
FT                   /inference="ab initio prediction:prodigal_2.6.3"
FT                   /protein_id="VFN45088.1"
FT                   /translation="MVTDKYTIREMNERLVLEQIIKNGPISRASIASTIGLNKATISAI
FT                   TKKLIDESLVHEIGIGNSTHSGGRKPILLVFNKCAGISLSMDIGYDYIFSSLSYLDGTI
FT                   INSKKLTDIQVSKDNVIQLIDEIINSYNISKIDTPYKVIGLTLAIHGITCENKVLFTPY
FT                   YNLNEIDLYSILSKKYDFPIHIENEANLTALAENTFSTVHNSLLSLSIHSGFGSGIIIN
FT                   NKLYSGRNGMSGEIGHTIIMPNGKLCPCGNRGCLEQYCSEKKVFEQLSSLENIPKIDSD
FT                   IVKQLYYEDNHNAKKVIHEFCSYLTIAINNAITTYAPEIIYLNSQIISDIPEILQITKD
FT                   MLVSSFNKGINIEISSLGSEASLYGGSAVNIKSFLNIQNLTLINEI"
FT   CDS             complement(361294..361665)
FT                   /locus_tag="IB136_0289"
FT                   /product="PTS system xyloside-specific transporter subunit
FT                   IIA"
FT                   /inference="protein motif:InterPro:IPR004701"
FT                   /inference="protein motif:InterPro:IPR036662"
FT                   /inference="protein motif:Pfam:PF03610"
FT                   /inference="protein motif:Gene3D:G3DSA:3.40.50.510"
FT                   /inference="protein motif:SUPERFAMILY:SSF53062"
[truncated: 10,209,729 more chars]
